# Supplementary material for: Unravelling the MicroRNA-Mediated Gene Regulation in Developing Pongamia Seeds by High-Throughput Small RNA Profiling
Source: Int J Mol Sci. 2019 Jul 17;20(14):3509. doi: 10.3390/ijms20143509 (PMC6678122; doi:10.3390/ijms20143509)
Supplement: Supplementary file 1 [file ijms-20-03509-s001.zip › Supplementary Files/Supplementary Tables.xlsx]

## Sheet: TableS1
Table S1 Statistics of reads matching four types of small RNAs.
Samples	Clean reads	rRNA	tRNA	snRNA	snoRNA	Percentage of four types of small RNAs (%)
MpSI_Rep1	21400622	1447704	184696	11917	2939	7.7
MpSI_Rep2	21401693	1495465	212100	12109	3506	8.05
MpSI_Rep3	21217533	1614637	319549	10559	2929	9.18
MpSII_Rep1	17612476	553693	55061	4693	1510	3.49
MpSII_Rep2	21414373	756246	84684	5685	1993	3.96
MpSII_Rep3	19377920	770627	84997	6846	2145	4.46
MpSIII_Rep1	20039686	1067351	141055	7850	3303	6.09
MpSIII_Rep2	20872904	929792	122271	7496	2959	5.09
MpSIII_Rep3	19792612	1078085	172475	8567	3856	6.38

## Sheet: TableS2
Table S2 Sequences and read counts of conserved miRNAs in Pongamia seeds.
miRNA_family	miRNA_ID	miRNA_annotation	miRNA_sequence	length	MpSI_Rep1	MpSI_Rep2	MpSI_Rep3	MpSII_Rep1	MpSII_Rep2	MpSII_Rep3	MpSIII_Rep1	MpSIII_Rep2	MpSIII_Rep3
MIR1507	mpi-miR1507a-3p	gma-MIR1507a,gso-MIR1507a,gso-MIR1507b	TCTCATTCCATACATCGTCTGA	22	2	0	0	0	0	0	0	0	0
MIR1507	mpi-miR1507b-3p	mtr-MIR1507	CCTCGTTCCATACATCATCTAG	22	0	0	0	0	3	6	0	0	2
MIR1507	mpi-miR1507c-3p	gma-MIR1507c	CCTCATTCCAAACATCATCT	20	138	182	100	264	235	493	758	737	1101
MIR1510	mpi-miR1510-5p	mtr-MIR1510a	TTGTCTTACCCATTCCTCCCA	21	0	0	0	0	0	2	0	0	0
MIR1510	mpi-miR1510-3p	gma-MIR1510b,gso-MIR1510a,gso-MIR1510b	TGTTGTTTTACCTATTCCACC	21	4	6	7	17	21	37	43	52	41
MIR1511	mpi-miR1511-3p	gma-MIR1511	AACCAGGCTCTGATACCATG	20	228	153	184	48	56	84	43	36	63
MIR1514	mpi-miR1514-5p	gma-MIR1514a	TTCATTTTTAAAATAGGCATT	21	91	66	64	38	61	98	99	114	115
MIR1515	mpi-miR1515-5p	gma-MIR1515a,gma-MIR1515b	TCATTTTGCGTGCAATGATCTG	22	67	43	41	17	29	54	65	73	74
MIR156	mpi-miR156a-3p	aly-MIR156f,bra-MIR156b,bra-MIR156d	GCTCACTCTCTATCTGTCACC	21	2112	3098	1195	736	356	577	316	347	424
MIR156	mpi-miR156a-5p	aly-MIR156a,aly-MIR156b,aly-MIR156c,aly-MIR156d,aly-MIR156e,aly-MIR156f,ata-MIR156a,ata-MIR156b,ata-MIR156c,ata-MIR156d,ata-MIR156e,ath-MIR156a,ath-MIR156b,ath-MIR156c,ath-MIR156d,ath-MIR156e,ath-MIR156f,atr-MIR156b,atr-MIR156d,bdi-MIR156b,bdi-MIR156c,bdi-MIR156d,bdi-MIR156e,bdi-MIR156f,bdi-MIR156g,bdi-MIR156h,bdi-MIR156i,bna-MIR156d,bna-MIR156e,bna-MIR156f,bra-MIR156a,bra-MIR156b,bra-MIR156c,bra…	TGACAGAAGAGAGTGAGCAC	20	9687	18309	9271	4879	3195	3683	4986	2970	4008
MIR156	mpi-miR156b-5p	bdi-MIR156a,far-MIR156a,gma-MIR156b,mes-MIR156k,mtr-MIR156a,osa-MIR156k,rco-MIR156e,sbi-MIR156d,tcc-MIR156a,zma-MIR156j	TGACAGAAGAGAGAGAGCACA	21	0	0	0	0	0	0	2	2	0
MIR156	mpi-miR156c-3p	sly-MIR156e,stu-MIR156g	GCTTACTCTCTATCTGTCACC	21	0	0	0	0	2	0	0	0	0
MIR156	mpi-miR156c-5p	ahy-MIR156b,aly-MIR157a,aly-MIR157b,aly-MIR157c,ath-MIR157a,ath-MIR157b,ath-MIR157c,atr-MIR156a,atr-MIR156c,bna-MIR156b,bna-MIR156c,bna-MIR156g,bol-MIR157a,bra-MIR157a,cca-MIR156c,cme-MIR156b,cpa-MIR156e,cpa-MIR156f,gma-MIR156c,gma-MIR156d,gma-MIR156e,gma-MIR156i,gma-MIR156j,gma-MIR156l,gma-MIR156m,gra-MIR157a,gra-MIR157b,han-MIR156c,lus-MIR156b,lus-MIR156c,lus-MIR156e,lus-MIR156f,lus-MIR156h,lus…	TTGACAGAAGATAGAGAGCAC	21	84	111	69	327	203	197	95	68	83
MIR156	mpi-miR156d-3p	osa-MIR156f,osa-MIR156h,osa-MIR156l,zma-MIR156d,zma-MIR156f,zma-MIR156g	GCTCACTTCTCTTTCTGTCAGC	22	12	60	3	127	161	194	70	174	151
MIR156	mpi-miR156d-5p	ahy-MIR156c,far-MIR156b,mdm-MIR156t,mdm-MIR156u,mdm-MIR156v,mdm-MIR156w	TTGACAGAAGAGAGAGAGCAC	21	1460	3215	1633	7965	5137	4169	19485	8040	9054
MIR156	mpi-miR156e-3p	mtr-MIR156b	TGCTCACTCTCTATCTGTCACC	22	79	121	50	39	14	29	20	27	21
MIR156	mpi-miR156e-5p	gma-MIR156k,gma-MIR156n,gma-MIR156o	TTGACAGAAGAGAGTGAGCAC	21	639	1185	670	1580	903	760	1791	1020	1105
MIR156	mpi-miR156f-5p	gma-MIR156f	TTGACAGAAGAGAGAGAGCACA	22	0	0	0	2	2	4	12	13	12
MIR156	mpi-miR156g-5p	gma-MIR156g	ACAGAAGATAGAGAGCACAG	20	0	3	0	2	0	0	3	0	2
MIR156	mpi-miR156h-5p	bna-MIR156a,hvu-MIR156a,hvu-MIR156b,rco-MIR156a,rco-MIR156b,rco-MIR156c,rco-MIR156d,ssl-MIR156,ssp-MIR156,tae-MIR156	TGACAGAAGAGAGTGAGCACA	21	15	23	15	26	25	18	34	19	22
MIR156	mpi-miR156i-5p	ama-MIR156	CTGACAGAAGAGAGTGAGCAC	21	13	23	15	13	4	11	6	5	2
MIR156	mpi-miR156j-5p	ahy-MIR156a,ath-MIR156j,bdi-MIR156j,hpa-MIR156a	TGACAGAAGAGAGAGAGCAC	20	14	36	19	79	59	63	259	94	164
MIR156	mpi-miR156k-5p	aly-MIR157d,aqc-MIR156a,aqc-MIR156b,ath-MIR157d,cme-MIR156f,mdm-MIR156aa,mdm-MIR156x,mdm-MIR156y,mdm-MIR156z,nta-MIR156g,nta-MIR156h,nta-MIR156i,nta-MIR156j,ppe-MIR156f	TGACAGAAGATAGAGAGCAC	20	0	4	4	11	7	6	3	3	6
MIR156	mpi-miR156l-5p	hci-MIR156a	TGACAGAAGAGAGTGAGTAC	20	5	3	7	2	0	2	3	3	4
MIR156	mpi-miR156m-5p	cme-MIR156e,mtr-MIR156g	TTGACAGAAGATAGAGGGCAC	21	0	0	0	4	3	2	3	0	0
MIR156	mpi-miR156n-5p	mdm-MIR156ad,mdm-MIR156ae	TGACAGAAGAAAGTGAGCAC	20	0	7	2	0	0	0	0	2	0
MIR156	mpi-miR156o-5p	sbi-MIR156e,zma-MIR156k	TGACAGAAGAGAGCGAGCAC	20	0	3	0	0	0	0	3	2	0
MIR156	mpi-miR156p-5p	gma-MIR156p,gma-MIR156t	TTGACAGAAGAAAGGGAGCAC	21	0	0	0	0	0	0	3	0	0
MIR156	mpi-miR156q-5p	gma-MIR156q,gma-MIR156s	TGACAGAAGAGAGTGAGCACT	21	71	81	51	12	8	15	13	9	16
MIR156	mpi-miR156r-5p	aly-MIR156g,ath-MIR156g,smo-MIR156a	CGACAGAAGAGAGTGAGCAC	20	0	0	0	0	0	2	2	0	0
MIR156	mpi-miR156s-5p	hbr-MIR156	TTGACAGAAGATAGAGAGC	19	0	0	0	3	0	0	0	0	0
MIR156	mpi-miR156t-5p	nta-MIR156f	TGACAGAAGAGAATGAGCAC	20	0	2	0	0	0	0	0	0	0
MIR156	mpi-miR156u-5p	vvi-MIR156e	TGACAGAGGAGAGTGAGCAC	20	0	2	0	0	0	0	0	0	0
MIR156	mpi-miR156v-5p	ghr-MIR156c	TGTCAGAAGAGAGTGAGCAC	20	0	2	0	0	0	0	0	0	0
MIR159	mpi-miR159a-3p	ahy-MIR159,aly-MIR159a,ath-MIR159a,atr-MIR159,bna-MIR159,bra-MIR159a,cme-MIR159a,cpa-MIR159a,csi-MIR159,gma-MIR159a,gma-MIR159e,hbr-MIR159a,htu-MIR159a,mes-MIR159a,mes-MIR159b,mtr-MIR159a,nta-MIR159,ppe-MIR159,ptc-MIR159a,ptc-MIR159b,pvu-MIR159a,rco-MIR159,sly-MIR159,vvi-MIR159c	TTTGGATTGAAGGGAGCTCTA	21	46016	42435	29014	23672	31288	54915	64003	56838	69081
MIR159	mpi-miR159a-5p	gma-MIR159a	GAGCTCCTTGAAGTCCAATTG	21	220	168	122	86	141	212	62	71	92
MIR159	mpi-miR159b-3p	gma-MIR159b,gma-MIR159f,mtr-MIR159b	ATTGGAGTGAAGGGAGCTCCA	21	12	6	9	0	0	0	0	0	0
MIR159	mpi-miR159c-3p	bdi-MIR159b,far-MIR159,hvu-MIR159a,hvu-MIR159b,osa-MIR159a,osa-MIR159b,sbi-MIR159a,sof-MIR159a,sof-MIR159b,sof-MIR159d,ssp-MIR159a,tae-MIR159a,tae-MIR159b,zma-MIR159a,zma-MIR159b,zma-MIR159f,zma-MIR159j,zma-MIR159k	TTTGGATTGAAGGGAGCTCTG	21	15	13	13	10	12	33	32	23	17
MIR159	mpi-miR159d-3p	aly-MIR159b,ath-MIR159b,lus-MIR159c	TTTGGATTGAAGGGAGCTCTT	21	74	62	40	28	32	39	53	47	52
MIR159	mpi-miR159d-5p	gma-MIR159d	AGCTGCTTAGCTATGGATCCC	21	101	117	53	8	15	19	11	8	12
MIR159	mpi-miR159e-3p	osa-MIR159f	CTTGGATTGAAGGGAGCTCTA	21	20	16	21	15	22	27	28	27	40
MIR159	mpi-miR159e-5p	gma-MIR159e	GAGCTCCTTGAAGTCCAATT	20	9	9	5	8	10	23	15	4	9
MIR159	mpi-miR159f-3p	aqc-MIR159	TTTGGACTGAAGGGAGCTCTA	21	6	9	6	7	10	14	16	17	19
MIR159	mpi-miR159g-3p	lus-MIR159b	TTTGGATTGAAGGGAGCTCTC	21	6	10	9	4	2	9	21	10	15
MIR159	mpi-miR159h-3p	pde-MIR159	TTTGGTTTGAAGGGAGCTCTA	21	3	0	3	8	7	7	12	3	10
MIR159	mpi-miR159i-3p	bdi-MIR159a	CTTGGATTGAAGGGAGCTCT	20	4	7	3	3	3	6	5	4	0
MIR159	mpi-miR159j-3p	aly-MIR159c,ath-MIR159c	TTTGGATTGAAGGGAGCTCCT	21	5	0	4	0	0	0	0	0	0
MIR159	mpi-miR159k-3p	pta-MIR159a	TTGGATTGAAGGGAGCTCCA	20	0	0	0	0	0	2	0	0	0
MIR160	mpi-miR160a-3p	gma-MIR160a,stu-MIR160a	GCGTATGAGGAGCCAAGCATA	21	10	16	10	4	7	8	16	7	13
MIR160	mpi-miR160a-5p	aly-MIR160a,aly-MIR160b,aly-MIR160c,aqc-MIR160b,ata-MIR160a,ata-MIR160b,ata-MIR160c,ath-MIR160a,ath-MIR160b,ath-MIR160c,atr-MIR160,bdi-MIR160a,bdi-MIR160b,bdi-MIR160c,bdi-MIR160d,bna-MIR160a,bna-MIR160b,bna-MIR160c,bna-MIR160d,bra-MIR160a,cca-MIR160b,cme-MIR160a,cme-MIR160b,cme-MIR160c,cpa-MIR160a,cpa-MIR160b,cpa-MIR160c,cpa-MIR160e,cpa-MIR160f,far-MIR160,gma-MIR160a,gma-MIR160f,lus-MIR160a,lus-M…	TGCCTGGCTCCCTGTATGCCA	21	229	269	161	61	117	129	153	107	117
MIR160	mpi-miR160b	bdi-MIR160f,gma-MIR160b,gma-MIR160c,gma-MIR160d,gma-MIR160e,htu-MIR160a	TGCCTGGCTCCCTGTATGCC	20	0	2	0	2	2	2	0	0	3
MIR160	mpi-miR160c-5p	ahy-MIR160,bdi-MIR160e,cme-MIR160d,cpa-MIR160d,mtr-MIR160c,osa-MIR160f,ptc-MIR160e,ptc-MIR160f,rco-MIR160c,sbi-MIR160f,tcc-MIR160a	TGCCTGGCTCCCTGAATGCCA	21	18	21	13	0	0	0	0	0	0
MIR160	mpi-miR160d-5p	mes-MIR160c,osa-MIR160e,zma-MIR160f	TGCCTGGCTCCCTGTATGCCG	21	0	0	0	0	2	0	0	2	2
MIR162	mpi-miR162a-3p	gma-MIR162a,zma-MIR162	TCGATAAACCTCTGCATCCA	20	18	29	24	4	8	17	14	8	9
MIR162	mpi-miR162a-5p	ath-MIR162a,ath-MIR162b,csi-MIR162	TGGAGGCAGCGGTTCATCGATC	22	0	0	0	0	0	2	0	0	0
MIR162	mpi-miR162b-3p	aau-MIR162,aly-MIR162a,aly-MIR162b,ath-MIR162a,ath-MIR162b,bra-MIR162,cme-MIR162,cpa-MIR162a,csi-MIR162,ghr-MIR162a,gma-MIR162b,gma-MIR162c,hpe-MIR162a,htu-MIR162a,lus-MIR162a,lus-MIR162b,mdm-MIR162a,mdm-MIR162b,mes-MIR162,mtr-MIR162,nta-MIR162a,nta-MIR162b,osa-MIR162a,pde-MIR162,ppe-MIR162,ptc-MIR162a,ptc-MIR162b,rco-MIR162,sbi-MIR162,sly-MIR162,stu-MIR162a,stu-MIR162b,tcc-MIR162,vun-MIR162,vvi-…	TCGATAAACCTCTGCATCCAG	21	9761	10118	7876	5856	6400	8633	10076	11280	10532
MIR162	mpi-miR162b-5p	aly-MIR162a,aly-MIR162b,bra-MIR162,stu-MIR162a,stu-MIR162b	GGAGGCAGCGGTTCATCGATC	21	17	11	11	15	14	10	19	11	10
MIR162	mpi-miR162c-3p	bdi-MIR162	TCGATAAACCTCTGCATCCGG	21	2	11	6	0	5	10	9	10	11
MIR162	mpi-miR162d-3p	cln-MIR162	TTGATAAACCTCTGCATCCAG	21	2	3	0	5	0	3	0	0	4
MIR162	mpi-miR162e-3p	osa-MIR162b	TCGATAAGCCTCTGCATCCAG	21	0	0	0	0	0	0	2	2	0
MIR164	mpi-miR164a-5p	aly-MIR164a,aly-MIR164b,ata-MIR164b,ata-MIR164c,ath-MIR164a,ath-MIR164b,atr-MIR164a,atr-MIR164b,bdi-MIR164a,bdi-MIR164b,bdi-MIR164e,bna-MIR164a,bra-MIR164a,cme-MIR164c,cme-MIR164d,cpa-MIR164a,cpa-MIR164b,cpa-MIR164c,csi-MIR164,ctr-MIR164,ghr-MIR164,gma-MIR164a,gma-MIR164e,gma-MIR164f,gma-MIR164g,gma-MIR164h,gma-MIR164i,gma-MIR164j,gma-MIR164k,lus-MIR164a,lus-MIR164b,lus-MIR164c,lus-MIR164d,lus-MI…	TGGAGAAGCAGGGCACGTGCA	21	141	121	130	7	20	32	11	7	7
MIR164	mpi-miR164b-5p	mes-MIR164d,mtr-MIR164d,nta-MIR164c,ppe-MIR164d,ptc-MIR164f,rco-MIR164d,stu-MIR164,tcc-MIR164c,vvi-MIR164b	TGGAGAAGCAGGGCACATGCT	21	0	0	0	0	5	7	13	8	16
MIR164	mpi-miR164c-5p	mdm-MIR164a	TGGAGAAGCAGGGCACATGCC	21	0	0	0	0	0	0	0	3	0
MIR165	mpi-miR165-3p	aly-MIR165a,aly-MIR165b	TCGGACCAGGCTTCATCCCC	20	35	30	16	11	27	38	19	17	16
MIR166	mpi-miR166a-3p	aly-MIR166a,aly-MIR166b,aly-MIR166c,aly-MIR166d,aly-MIR166e,aly-MIR166f,aly-MIR166g,aly-MIR166h,aqc-MIR166b,aqc-MIR166e,ata-MIR166a,ata-MIR166b,ata-MIR166d,ata-MIR166e,ath-MIR166a,ath-MIR166b,ath-MIR166c,ath-MIR166d,ath-MIR166e,ath-MIR166f,ath-MIR166g,atr-MIR166a,atr-MIR166c,atr-MIR166d,bdi-MIR166a,bdi-MIR166b,bdi-MIR166c,bdi-MIR166d,bdi-MIR166i,bna-MIR166a,bna-MIR166b,bna-MIR166c,bna-MIR166d,bna…	TCGGACCAGGCTTCATTCCCC	21	1143282	1036355	740582	504006	489867	735551	425656	440599	474372
MIR166	mpi-miR166a-5p	aly-MIR166a,aly-MIR166c,aly-MIR166d,bdi-MIR166e,csi-MIR166e,gma-MIR166a,gma-MIR166c,gma-MIR166l,mtr-MIR166g,osa-MIR166d,stu-MIR166a,zma-MIR166c	GGAATGTTGTCTGGCTCGAGG	21	3344	2597	2102	718	822	1330	437	495	803
MIR166	mpi-miR166b-3p	mtr-MIR166b	TCGGACCAGGCTTCATTCCTA	21	60	55	43	38	26	76	27	21	35
MIR166	mpi-miR166c-3p	aqc-MIR166a,aqc-MIR166d,cme-MIR166e,dpr-MIR166a,lus-MIR166e,mes-MIR166j,mtr-MIR166c,mtr-MIR166f,osa-MIR166g,osa-MIR166h,pab-MIR166a,sbi-MIR166f,sly-MIR166c,ssl-MIR166a,stu-MIR166b,tcc-MIR166c,zma-MIR166l,zma-MIR166m	TCGGACCAGGCTTCATTCCTC	21	145	107	85	54	59	75	46	58	53
MIR166	mpi-miR166d	csi-MIR166d,osa-MIR166m	TCGGACCAGGCTTCATTCCCT	21	189	158	168	40	58	131	51	58	55
MIR166	mpi-miR166e-3p	bdi-MIR166e	CTCGGACCAGGCTTCATTCCC	21	216	252	172	158	215	352	161	208	240
MIR166	mpi-miR166f-3p	ath-MIR165a,ath-MIR165b,bna-MIR166f,lus-MIR166b	TCGGACCAGGCTTCATCCCCC	21	324	380	214	181	177	264	166	168	172
MIR166	mpi-miR166g	csi-MIR166a,ctr-MIR166,hbr-MIR166b,lus-MIR166i,lus-MIR166k	TCGGACCAGGCTTCATTCCCCC	22	101	155	79	77	54	75	48	52	48
MIR166	mpi-miR166h-3p	gma-MIR166u	TCTCGGACCAGGCTTCATTC	20	627	542	408	291	264	481	753	786	911
MIR166	mpi-miR166h-5p	aly-MIR166g,gma-MIR166h,gma-MIR166j,stu-MIR166c	GGAATGTTGTTTGGCTCGAGG	21	2	2	0	0	0	0	0	0	2
MIR166	mpi-miR166i-3p	hbr-MIR166a,pde-MIR166a,pde-MIR166b,vvi-MIR166a,vvi-MIR166b	TCGGACCAGGCTTCATTCC	19	637	572	642	256	400	822	454	618	703
MIR166	mpi-miR166i-5p	gma-MIR166i	GGAATGTCGTCTGGTTCGAG	20	0	0	0	2	0	2	0	0	2
MIR166	mpi-miR166j-3p	cpa-MIR166d,gma-MIR166j	TCGGACCAGGCTTCATTCCCG	21	33	49	24	15	17	22	18	12	17
MIR166	mpi-miR166k-3p	atr-MIR166b,bdi-MIR166f,gma-MIR166h,gma-MIR166k	TCTCGGACCAGGCTTCATTCC	21	318008	231878	205886	173818	216243	296244	578470	588192	592832
MIR166	mpi-miR166k-5p	mtr-MIR166e,osa-MIR166h,zma-MIR166m	GGAATGTTGGCTGGCTCGAGG	21	408	297	290	19	21	30	7	4	9
MIR166	mpi-miR166l-3p	osa-MIR166e	TCGAACCAGGCTTCATTCCCC	21	154	374	230	177	138	277	89	174	139
MIR166	mpi-miR166m-3p	gma-MIR166m	CGGACCAGGCTTCATTCCCC	20	580	540	349	225	242	429	182	183	220
MIR166	mpi-miR166n-3p	ata-MIR166c,bdi-MIR166j,lus-MIR166f,pab-MIR166b,ptc-MIR166n,ptc-MIR166o,ptc-MIR166q	TCGGACCAGGCTTCATTCCTT	21	3	3	0	0	0	3	0	2	0
MIR166	mpi-miR166o-3p	cpa-MIR166e	GGACCAGGCTTCATTCCCC	19	268	199	121	91	89	145	72	64	96
MIR166	mpi-miR166p-3p	cme-MIR166g,csi-MIR166c,gma-MIR166p,gma-MIR166q,gma-MIR166r,gma-MIR166s,gma-MIR166t,sbi-MIR166a,sbi-MIR166b,sbi-MIR166c,sbi-MIR166d,sbi-MIR166h,sbi-MIR166i,sbi-MIR166j,tcc-MIR166b,zma-MIR166b,zma-MIR166c,zma-MIR166d,zma-MIR166e,zma-MIR166f,zma-MIR166g,zma-MIR166h,zma-MIR166i	TCGGACCAGGCTTCATTCCC	20	864	759	591	309	460	790	353	378	453
MIR166	mpi-miR166q-3p	aqc-MIR166c,sbi-MIR166k	TCGGACCAGGCTTCATTCCT	20	14	10	10	13	10	20	6	11	15
MIR166	mpi-miR166r-3p	cme-MIR166i	TCGGACCAGGCTTCATTCTC	20	3	0	4	3	3	7	0	6	2
MIR166	mpi-miR166s-3p	crt-MIR166b	TCGGACCAGGCTTCATTCCCTT	22	0	4	0	0	2	2	0	0	0
MIR166	mpi-miR166t-3p	mes-MIR166i	TTGGACCAGGCTTCATTCCCC	21	301	307	294	202	150	340	122	130	158
MIR167	mpi-miR167a-5p	aly-MIR167a,aly-MIR167b,ata-MIR167a,ata-MIR167c,ata-MIR167e,ath-MIR167a,ath-MIR167b,bdi-MIR167a,bdi-MIR167b,bdi-MIR167f,bna-MIR167c,bra-MIR167a,bra-MIR167b,bra-MIR167c,bra-MIR167d,cme-MIR167a,cme-MIR167b,cpa-MIR167a,cpa-MIR167b,dpr-MIR167a,dpr-MIR167b,ghr-MIR167a,ghr-MIR167b,gma-MIR167a,gma-MIR167b,gma-MIR167d,lus-MIR167c,lus-MIR167d,lus-MIR167e,lus-MIR167h,mdm-MIR167b,mdm-MIR167c,mdm-MIR167d,mdm…	TGAAGCTGCCAGCATGATCTA	21	205	192	137	93	147	316	273	255	297
MIR167	mpi-miR167b-5p	sly-MIR167b	TAAAGCTGCCAGCATGATCTGG	22	12046	8685	7822	7636	12756	17715	16112	14927	16718
MIR167	mpi-miR167c-5p	atr-MIR167,cme-MIR167d,cme-MIR167f,csi-MIR167a,csi-MIR167c,dpr-MIR167c,gma-MIR167c,gma-MIR167j,gso-MIR167a,lja-MIR167,lus-MIR167f,lus-MIR167g,lus-MIR167i,mes-MIR167a,mtr-MIR167b,osa-MIR167d,osa-MIR167e,osa-MIR167f,osa-MIR167g,osa-MIR167h,osa-MIR167i,osa-MIR167j,ptc-MIR167e,sbi-MIR167c,sbi-MIR167d,sbi-MIR167e,sbi-MIR167f,sbi-MIR167g,sbi-MIR167h,sof-MIR167a,sof-MIR167b,ssp-MIR167b,vvi-MIR167a,zma-M…	TGAAGCTGCCAGCATGATCTG	21	1542	1715	884	1385	1210	1586	7678	5104	7008
MIR167	mpi-miR167d-5p	mdm-MIR167h,mdm-MIR167i,mdm-MIR167j,ppe-MIR167d	TGAAGCTGCCAGCATGATCTTA	22	12850	10843	8468	1220	2744	3632	2572	2378	2572
MIR167	mpi-miR167e-3p	ahy-MIR167,ptc-MIR167f,ptc-MIR167g,ptc-MIR167h	AGATCATGTGGCAGTTTCACC	21	132	122	98	198	118	104	207	113	132
MIR167	mpi-miR167e-5p	ahy-MIR167,cme-MIR167c,cpa-MIR167c,csi-MIR167b,gma-MIR167e,gma-MIR167f,lus-MIR167b,mes-MIR167g,mes-MIR167h,ptc-MIR167f,ptc-MIR167g,tcc-MIR167c	TGAAGCTGCCAGCATGATCTT	21	38619	41555	24244	6076	10533	16381	10195	9115	11709
MIR167	mpi-miR167f-5p	ata-MIR167f,tae-MIR167c	TGAAGCTGCCAGCATGATCTGC	22	2	2	0	0	0	0	7	4	4
MIR167	mpi-miR167g-5p	ata-MIR167b,ata-MIR167d,bdi-MIR167c,bdi-MIR167d,bdi-MIR167e,bdi-MIR167g,ccl-MIR167a,ccl-MIR167b,cpa-MIR167d,ctr-MIR167,gma-MIR167g,mes-MIR167d,mes-MIR167e,mes-MIR167f,ppe-MIR167c	TGAAGCTGCCAGCATGATCTGA	22	548	692	363	701	573	612	3041	2400	2929
MIR167	mpi-miR167h-5p	ptc-MIR167h	TGAAGCTGCCAACATGATCTG	21	0	0	0	0	2	4	2	5	3
MIR167	mpi-miR167i-5p	bna-MIR167d,lja-MIR167a,lja-MIR167b,lja-MIR167c	TGAAGCTGCCAGCATGATCT	20	1359	1553	825	285	476	872	544	508	795
MIR167	mpi-miR167j-5p	lus-MIR167a,vvi-MIR167c	TGAAGCTGCCAGCATGATCTC	21	45	62	27	21	22	47	37	28	45
MIR167	mpi-miR167k-5p	gma-MIR167k	TGAAGCTGCCAGCCTGATCTTA	22	0	0	0	0	0	0	0	0	3
MIR167	mpi-miR167l-5p	aly-MIR167d,ath-MIR167d,cca-MIR167,nta-MIR167a,nta-MIR167b,nta-MIR167c,rco-MIR167c	TGAAGCTGCCAGCATGATCTGG	22	18	6	7	10	6	7	22	15	27
MIR168	mpi-miR168a-3p	aly-MIR168a,ath-MIR168a,bra-MIR168b,bra-MIR168c,mtr-MIR168c,ptc-MIR168a,ptc-MIR168b,sly-MIR168b	CCCGCCTTGCATCAACTGAAT	21	195	406	138	290	265	423	468	420	629
MIR168	mpi-miR168a-5p	aly-MIR168a,aly-MIR168b,ath-MIR168a,ath-MIR168b,atr-MIR168,bna-MIR168a,bra-MIR168a,cca-MIR168a,ccl-MIR168,crt-MIR168,gma-MIR168a,lus-MIR168a,lus-MIR168b,mdm-MIR168a,mdm-MIR168b,mes-MIR168a,mtr-MIR168b,mtr-MIR168c,nta-MIR168d,nta-MIR168e,ppe-MIR168,ptc-MIR168a,ptc-MIR168b,rco-MIR168,tcc-MIR168,vun-MIR168,vvi-MIR168	TCGCTTGGTGCAGGTCGGGAA	21	3782	3875	2805	1632	2333	3314	4210	4764	5730
MIR168	mpi-miR168b-5p	gma-MIR168b	TCGCTTGGTGCAGGTCGGG	19	2	0	2	0	0	0	2	0	3
MIR168	mpi-miR168c-5p	bra-MIR168b,bra-MIR168c,nta-MIR168a,nta-MIR168b,nta-MIR168c,sly-MIR168a,sly-MIR168b	TCGCTTGGTGCAGGTCGGGAC	21	0	5	0	0	3	0	0	2	5
MIR168	mpi-miR168d-3p	ata-MIR168,bdi-MIR168	CCCGCCTTGCACCAAGTGAAT	21	0	0	0	2	4	9	0	0	0
MIR168	mpi-miR168d-5p	ata-MIR168,bdi-MIR168,hvu-MIR168,osa-MIR168a,sbi-MIR168,sof-MIR168a,ssp-MIR168a,zma-MIR168a,zma-MIR168b	TCGCTTGGTGCAGATCGGGAC	21	4	3	3	27	31	39	3	0	4
MIR168	mpi-miR168e-5p	cme-MIR168	TCGCTTGGTGCAGGTCGGGA	20	9	14	3	8	4	16	8	13	17
MIR168	mpi-miR168f-5p	bna-MIR168b	TCGCTTGGTGCAGGTCGAGAA	21	0	0	0	0	0	0	0	2	0
MIR169	mpi-miR169a-3p	ath-MIR169a	GGCAAGTTGTCCTTGGCTAC	20	0	0	0	0	0	2	0	0	0
MIR169	mpi-miR169a-5p	aly-MIR169b,aly-MIR169c,aqc-MIR169c,ata-MIR169d,ath-MIR169b,ath-MIR169c,bdi-MIR169c,bdi-MIR169f,bna-MIR169n,cme-MIR169f,cme-MIR169h,gma-MIR169a,gma-MIR169f,gma-MIR169g,gma-MIR169m,lus-MIR169f,lus-MIR169h,lus-MIR169j,mdm-MIR169a,mes-MIR169a,mes-MIR169b,mes-MIR169c,mes-MIR169d,mes-MIR169e,mtr-MIR169b,mtr-MIR169g,mtr-MIR169l,nta-MIR169q,nta-MIR169r,nta-MIR169s,osa-MIR169b,osa-MIR169c,ppe-MIR169a,ppe…	CAGCCAAGGATGACTTGCCGG	21	12	6	2	7	22	45	26	19	18
MIR169	mpi-miR169b-5p	gma-MIR169o,gma-MIR169r	TGAGCCAGGATGGCTTGCCGGC	22	3	0	4	0	2	3	4	7	2
MIR169	mpi-miR169c-5p	gma-MIR169n,mtr-MIR169c	CAGCCAAGGGTGATTTGCCGG	21	0	0	0	2	0	2	0	0	0
MIR169	mpi-miR169d-5p	gma-MIR169d	TGAGCCAAGGATGACTTGCCGGT	23	3	2	3	0	0	3	4	0	2
MIR169	mpi-miR169e-5p	gma-MIR169s,mtr-MIR169d	AAGCCAAGGATGACTTGCCGG	21	2	0	0	0	2	0	0	0	0
MIR171	mpi-miR171a	gma-MIR171k,lja-MIR171d,mdm-MIR171j,mdm-MIR171k,mdm-MIR171l,nta-MIR171b,ppe-MIR171b,ssl-MIR171b,vvi-MIR171f	TTGAGCCGCGCCAATATCACT	21	143	142	90	47	23	35	31	19	31
MIR171	mpi-miR171b-3p	csi-MIR171b,gma-MIR171b,mtr-MIR171g,mtr-MIR171h,ppe-MIR171d	CGAGCCGAATCAATATCACTC	21	96	94	52	170	226	432	219	142	198
MIR171	mpi-miR171b-5p	gma-MIR171o	AGATATTGGTACGGTTCAATC	21	11	13	6	0	0	0	0	0	0
MIR171	mpi-miR171c-3p	atr-MIR171b,gma-MIR171c,gma-MIR171o,gma-MIR171q,mdm-MIR171m,mdm-MIR171n,zma-MIR171f	TTGAGCCGTGCCAATATCACA	21	116	155	83	34	23	37	5	0	3
MIR171	mpi-miR171d	gma-MIR171k,gma-MIR171l,lja-MIR171d,mtr-MIR171e	CGATGTTGGTGAGGTTCAATC	21	3	0	3	0	0	0	0	0	0
MIR171	mpi-miR171e-3p	aqc-MIR171a,aqc-MIR171b,aqc-MIR171d,ata-MIR171b,ata-MIR171d,bdi-MIR171b,bdi-MIR171c,bdi-MIR171d,bdi-MIR171e,cme-MIR171c,cme-MIR171f,cpa-MIR171a,cpa-MIR171b,cpa-MIR171c,cpa-MIR171d,crt-MIR171,far-MIR171,gma-MIR171e,gma-MIR171f,gma-MIR171g,gma-MIR171j,gma-MIR171u,hpa-MIR171a,htu-MIR171b,htu-MIR171c,hvu-MIR171,lja-MIR171a,lus-MIR171b,lus-MIR171c,lus-MIR171e,mdm-MIR171g,mdm-MIR171h,mes-MIR171g,mes-MI…	TGATTGAGCCGTGCCAATATC	21	45	29	24	4	14	42	8	16	27
MIR171	mpi-miR171f-3p	gma-MIR171n,gma-MIR171p	TTGAGCCGCGTCAATATCTTA	21	54	33	33	34	47	66	66	60	90
MIR171	mpi-miR171g-3p	ptc-MIR171j,ptc-MIR171l,ptc-MIR171m	CGAGCCGAATCAATATCACT	20	0	0	0	0	0	8	0	2	0
MIR171	mpi-miR171h-3p	zma-MIR171b	TTGAGCCGTGCCAATATCAC	20	0	2	0	2	0	0	0	0	0
MIR171	mpi-miR171i-3p	aly-MIR171b,aly-MIR171c,ata-MIR171c,ath-MIR171b,ath-MIR171c,bna-MIR171a,bna-MIR171b,bna-MIR171c,bna-MIR171d,bna-MIR171e,bol-MIR171a,bra-MIR171a,bra-MIR171b,bra-MIR171c,bra-MIR171d,cme-MIR171b,cme-MIR171d,gma-MIR171i,lus-MIR171i,mdm-MIR171f,mes-MIR171b,mes-MIR171c,mtr-MIR171f,ptc-MIR171a,ptc-MIR171b,rco-MIR171a,rco-MIR171b,sly-MIR171b,ssl-MIR171a,stu-MIR171d,tae-MIR171b	TTGAGCCGTGCCAATATCACG	21	0	0	3	2	3	4	2	3	0
MIR171	mpi-miR171j-3p	gma-MIR171m,gma-MIR171t	TTGAGCCGCGTCAATATCTCA	21	312	398	243	156	143	268	52	46	45
MIR171	mpi-miR171j-5p	aly-MIR170,aly-MIR171a,ath-MIR170,ath-MIR171a,gma-MIR171j,stu-MIR171a,stu-MIR171c	TATTGGCCTGGTTCACTCAGA	21	66	54	35	5	5	5	0	2	0
MIR172	mpi-miR172a-3p	aly-MIR172a,aly-MIR172b,aqc-MIR172a,ata-MIR172b,ath-MIR172a,ath-MIR172b,bdi-MIR172a,bna-MIR172a,bol-MIR172a,bol-MIR172b,bra-MIR172a,bra-MIR172b,cca-MIR172,cme-MIR172b,cme-MIR172c,dpr-MIR172a,dpr-MIR172b,egu-MIR172a,egu-MIR172b,egu-MIR172c,gma-MIR172a,gma-MIR172b,gma-MIR172h,lus-MIR172a,lus-MIR172b,lus-MIR172c,lus-MIR172d,lus-MIR172f,lus-MIR172h,mdm-MIR172d,mdm-MIR172e,mdm-MIR172f,mdm-MIR172g,mdm-…	AGAATCTTGATGATGCTGCAT	21	46	18	18	12	34	41	21	17	29
MIR172	mpi-miR172b-3p	aly-MIR172c,aly-MIR172d,aly-MIR172f,ath-MIR172c,ath-MIR172d,bna-MIR172d,bra-MIR172c,cme-MIR172e,lja-MIR172a,mdm-MIR172m,mdm-MIR172n,mdm-MIR172o,nta-MIR172a	AGAATCTTGATGATGCTGCAG	21	2	0	2	0	0	0	0	0	0
MIR172	mpi-miR172c-3p	cme-MIR172a,gma-MIR172c,lus-MIR172e,lus-MIR172i,mdm-MIR172l,mes-MIR172e,mes-MIR172f,ppe-MIR172d,ptc-MIR172g,ptc-MIR172h,rco-MIR172,stu-MIR172d,vvi-MIR172c	GGAATCTTGATGATGCTGCAG	21	8	8	9	0	0	2	0	2	0
MIR2089	mpi-miR2089-5p	mtr-MIR2089	TTACCTATTCCACCAATTCCAT	22	4	4	4	5	3	6	17	8	14
MIR2111	mpi-miR2111-5p	aly-MIR2111a,aly-MIR2111b,aly-MIR2111c,ath-MIR2111a,ath-MIR2111b,bna-MIR2111a,bna-MIR2111b,bna-MIR2111d,bra-MIR2111a,bra-MIR2111b,cme-MIR2111a,cme-MIR2111b,gma-MIR2111b,gma-MIR2111c,gma-MIR2111e,gma-MIR2111f,lja-MIR2111,mdm-MIR2111a,mdm-MIR2111b,mes-MIR2111a,mes-MIR2111b,mtr-MIR2111a,mtr-MIR2111b,mtr-MIR2111c,mtr-MIR2111d,mtr-MIR2111e,mtr-MIR2111f,mtr-MIR2111g,mtr-MIR2111h,mtr-MIR2111i,mtr-MIR211…	TAATCTGCATCCTGAGGTTTA	21	0	5	0	0	3	0	0	0	0
MIR2118	mpi-miR2118-3p	mtr-MIR2118	TTACCGATTCCACCCATTCCTA	22	0	0	0	0	0	2	0	0	0
MIR2119	mpi-miR2119-3p	gma-MIR2119,pvu-MIR2119	TCAAAGGGAGTTGTAGGGGAA	21	81	68	69	18	17	29	66	38	45
MIR2218	mpi-miR2218-3p	gso-MIR2218,pvu-MIR2118,vun-MIR2118	TTGCCGATTCCACCCATTCCTA	22	6	3	2	7	18	14	123	32	37
MIR2643	mpi-miR2643-3p	mtr-MIR2643a,mtr-MIR2643b	TTTGGGATCAGAAATTAGAGA	21	2	0	0	2	2	7	0	0	0
MIR319	mpi-miR319a-3p	atr-MIR319a,atr-MIR319c,cme-MIR319a,cme-MIR319b,ctr-MIR319,gma-MIR319a,gma-MIR319b,gma-MIR319e,lus-MIR319b,mtr-MIR319a,mtr-MIR319b,ppe-MIR319a,ptc-MIR319a,ptc-MIR319b,ptc-MIR319c,ptc-MIR319d	TTGGACTGAAGGGAGCTCCC	20	3848	3794	2680	1698	1891	3754	4082	3245	4128
MIR319	mpi-miR319a-5p	mtr-MIR319a	AGAGCTTCCTTCAGTCCACTC	21	0	2	0	0	0	2	0	0	0
MIR319	mpi-miR319b-3p	atr-MIR319b,atr-MIR319d,atr-MIR319e,csi-MIR319,tcc-MIR319,vvi-MIR319e	TTTGGACTGAAGGGAGCTCCT	21	11340	4062	5536	144	417	820	586	466	507
MIR319	mpi-miR319c-3p	mtr-MIR319c,vvi-MIR319g	TTGGACTGAAGGGAGCTCCCA	21	10	6	8	0	3	6	3	4	7
MIR319	mpi-miR319d-3p	gma-MIR319d,gma-MIR319o	TGGACTGAAGGGGAGCTCCTTC	22	410	300	320	112	130	288	229	199	286
MIR319	mpi-miR319e-3p	cme-MIR319c,cme-MIR319d,ptc-MIR319e,ptc-MIR319f,ptc-MIR319g,ptc-MIR319h,stu-MIR319b	TTGGACTGAAGGGAGCTCCT	20	23	13	11	0	0	6	4	4	3
MIR319	mpi-miR319f-3p	gma-MIR319f	TTGGACTGAAGGGGCCTCTT	20	13	5	3	2	6	15	5	3	14
MIR319	mpi-miR319g-3p	ppt-MIR319c,ppt-MIR319d,ppt-MIR319e	CTTGGACTGAAGGGAGCTCCC	21	341	407	212	86	194	281	169	237	239
MIR319	mpi-miR319h-3p	aau-MIR319,aly-MIR319a,aly-MIR319b,amg-MIR319,aqc-MIR319,ath-MIR319a,ath-MIR319b,bra-MIR319,cca-MIR319,gma-MIR319h,gma-MIR319j,gma-MIR319k,gma-MIR319m,hbr-MIR319,lus-MIR319a,mdm-MIR319a,mdm-MIR319b,mes-MIR319a,mes-MIR319b,mes-MIR319c,mes-MIR319d,mes-MIR319e,mtr-MIR319d,nta-MIR319a,nta-MIR319b,rco-MIR319a,rco-MIR319b,rco-MIR319c,sly-MIR319b,stu-MIR319a,tae-MIR319,vun-MIR319a,vvi-MIR319b,vvi-MIR319…	TTGGACTGAAGGGAGCTCCCT	21	4117	2928	2804	723	1318	2741	3977	4006	3692
MIR319	mpi-miR319i-3p	gma-MIR319i	TTGGACTGAAGGGGAGCTCCTTC	23	13	7	7	4	5	7	9	5	5
MIR319	mpi-miR319j-3p	ppt-MIR319a,ppt-MIR319b,sly-MIR319a	CTTGGACTGAAGGGAGCTCC	20	3	5	0	0	0	7	0	0	0
MIR319	mpi-miR319k-3p	mes-MIR319h,vun-MIR319b	CTTGGACTGAAGGGAGCTCCT	21	4	0	4	0	0	4	0	0	0
MIR319	mpi-miR319l-3p	bdi-MIR319b	TTGGACTGAAGGGTGCTCCCT	21	0	0	2	0	2	0	0	0	2
MIR319	mpi-miR319m-3p	aly-MIR319c,aly-MIR319d,ath-MIR319c,mes-MIR319f,mes-MIR319g,pvu-MIR319c,rco-MIR319d,sly-MIR319c	TTGGACTGAAGGGAGCTCCTT	21	2	0	0	0	0	0	0	0	0
MIR319	mpi-miR319n-3p	ptc-MIR319i	TTGGGCTGAAGGGAGCTCCC	20	0	0	0	0	0	0	2	0	0
MIR319	mpi-miR319o-3p	pta-MIR319	TTGGACTGAAGGGAGCTCC	19	3	11	3	2	2	8	5	9	12
MIR319	mpi-miR319p-3p	gma-MIR319p	TTTTGGACTGAAGGGAGCTCC	21	1216	793	763	65	104	170	130	85	108
MIR319	mpi-miR319q-3p	gma-MIR319q	TGGACTGAAGGGAGCTCCTTC	21	340	286	288	206	321	649	969	835	1182
MIR390	mpi-miR390a-3p	gma-MIR390a,gma-MIR390c,mes-MIR390	CGCTATCCATCCTGAGTTTC	20	0	0	0	0	0	2	6	3	2
MIR390	mpi-miR390a-5p	ppt-MIR390c	GAGCTCAGGAGGGATAGCGCC	21	0	0	0	0	0	0	2	0	0
MIR390	mpi-miR390b-3p	bra-MIR390	CGCTGTCCATCCTGAGTTTCA	21	16	18	15	55	55	77	90	99	102
MIR390	mpi-miR390b-5p	aly-MIR390a,aly-MIR390b,ata-MIR390,ath-MIR390a,ath-MIR390b,atr-MIR390,bdi-MIR390a,bna-MIR390a,bna-MIR390b,bna-MIR390c,bra-MIR390,cme-MIR390a,cme-MIR390b,cme-MIR390c,cme-MIR390d,cpa-MIR390a,cpa-MIR390b,csi-MIR390,ghr-MIR390a,ghr-MIR390b,ghr-MIR390c,gma-MIR390a,gma-MIR390f,gma-MIR390g,hex-MIR390a,hex-MIR390b,lja-MIR390a,lja-MIR390b,lus-MIR390a,lus-MIR390b,lus-MIR390c,lus-MIR390d,mdm-MIR390a,mdm-MIR…	AAGCTCAGGAGGGATAGCGCC	21	433	479	347	765	636	703	1187	818	975
MIR390	mpi-miR390c-3p	aly-MIR390a,ath-MIR390a,lja-MIR390a,lja-MIR390b,sly-MIR390b	CGCTATCCATCCTGAGTTTCA	21	3	3	3	3	5	8	7	8	10
MIR390	mpi-miR390c-5p	gma-MIR390e	AGCTCAGGAGGGATAGCGCC	20	5	5	4	41	25	42	90	48	94
MIR393	mpi-miR393a-5p	bdi-MIR393a,bdi-MIR393b,bna-MIR393,cme-MIR393a,cme-MIR393b,cme-MIR393c,gma-MIR393a,lus-MIR393a,lus-MIR393b,lus-MIR393c,lus-MIR393d,mtr-MIR393a,mtr-MIR393b,osa-MIR393a,ppe-MIR393b,ptc-MIR393a,ptc-MIR393b,ptc-MIR393c,rco-MIR393,sbi-MIR393a,sbi-MIR393b,tcc-MIR393b,vvi-MIR393a,vvi-MIR393b	TCCAAAGGGATCGCATTGATC	21	8	9	6	4	9	11	9	6	15
MIR393	mpi-miR393b-5p	gma-MIR393h,gma-MIR393i,gma-MIR393j,gma-MIR393k	TTCCAAAGGGATCGCATTGATC	22	384	272	219	44	84	133	35	38	42
MIR393	mpi-miR393c-3p	gma-MIR393c,ptc-MIR393a,ptc-MIR393b	ATCATGCTATCCCTTTGGATT	21	29	17	19	18	43	65	85	81	87
MIR393	mpi-miR393c-5p	ghr-MIR393,mdm-MIR393a,mdm-MIR393b,mdm-MIR393c,mes-MIR393c,mes-MIR393d,osa-MIR393b,zma-MIR393a,zma-MIR393c	TCCAAAGGGATCGCATTGATCT	22	734	598	464	927	1566	1890	2106	2150	2338
MIR393	mpi-miR393d-5p	aly-MIR393a,aly-MIR393b,ath-MIR393a,ath-MIR393b,atr-MIR393,cpa-MIR393,gma-MIR393c,gma-MIR393d,gma-MIR393e,gma-MIR393f,gma-MIR393g,htu-MIR393a,htu-MIR393b,htu-MIR393c,mes-MIR393a,mes-MIR393b,stu-MIR393,tcc-MIR393a,zma-MIR393b	TCCAAAGGGATCGCATTGATCC	22	69	47	37	59	121	137	161	124	154
MIR393	mpi-miR393e-5p	ata-MIR393	TTCCAAAGGGATCGCATTGAT	21	12	5	2	0	2	3	0	0	0
MIR395	mpi-miR395-3p	aly-MIR395d,aly-MIR395e,aly-MIR395g,ath-MIR395a,ath-MIR395d,ath-MIR395e,atr-MIR395,bna-MIR395a,bna-MIR395b,bna-MIR395c,bra-MIR395a,bra-MIR395b,bra-MIR395c,bra-MIR395d,cme-MIR395a,cme-MIR395d,cme-MIR395e,cme-MIR395f,csi-MIR395,gma-MIR395a,gma-MIR395b,gma-MIR395c,lus-MIR395a,lus-MIR395b,lus-MIR395c,lus-MIR395d,mdm-MIR395a,mdm-MIR395b,mdm-MIR395c,mdm-MIR395d,mdm-MIR395e,mdm-MIR395f,mdm-MIR395g,mdm-M…	CTGAAGTGTTTGGGGGAACTC	21	0	0	0	2	0	6	0	0	0
MIR396	mpi-miR396a-3p	gma-MIR396a	TTCAATAAAGCTGTGGGAAG	20	38	28	26	2	6	8	6	11	17
MIR396	mpi-miR396a-5p	vvi-MIR396b	TTCCACAGCTTTCTTGAACT	20	608	403	341	106	125	220	228	151	222
MIR396	mpi-miR396b-3p	gma-MIR396b,gma-MIR396k,mtr-MIR396a	GCTCAAGAAAGCTGTGGGAGA	21	323	180	154	22	45	66	77	37	50
MIR396	mpi-miR396b-5p	cme-MIR396e,mdm-MIR396f,mdm-MIR396g,ptc-MIR396f	TTCCACGGCTTTCTTGAACTG	21	242	166	176	144	237	306	665	697	746
MIR396	mpi-miR396c-3p	aly-MIR396a,ath-MIR396a,gma-MIR396i,mtr-MIR396b,sly-MIR396a	GTTCAATAAAGCTGTGGGAAG	21	1094	422	725	69	78	151	401	240	257
MIR396	mpi-miR396c-5p	aly-MIR396b,ama-MIR396,aqc-MIR396b,ata-MIR396c,ath-MIR396b,atr-MIR396b,atr-MIR396c,atr-MIR396e,bcy-MIR396b,bdi-MIR396e,bgy-MIR396b,bna-MIR396a,bra-MIR396,cca-MIR396a,ccl-MIR396,cme-MIR396a,cme-MIR396c,cme-MIR396d,gma-MIR396b,gma-MIR396c,gma-MIR396k,lus-MIR396b,lus-MIR396e,mdm-MIR396c,mdm-MIR396d,mdm-MIR396e,mes-MIR396c,mes-MIR396d,mes-MIR396e,mes-MIR396f,mtr-MIR396a,nta-MIR396b,nta-MIR396c,osa-MI…	TTCCACAGCTTTCTTGAACTT	21	56119	50636	32565	12410	11756	16701	11032	11429	12305
MIR396	mpi-miR396d-3p	ata-MIR396e,bdi-MIR396c,bdi-MIR396d,zma-MIR396a,zma-MIR396b	GTTCAATAAAGCTGTGGGAAA	21	3	2	4	0	2	0	0	2	0
MIR396	mpi-miR396d-5p	pab-MIR396a,vvi-MIR396a	TTCCACAGCTTTCTTGAACTA	21	46	48	28	7	11	18	10	20	19
MIR396	mpi-miR396e-5p	gma-MIR396e	TTCCACAGCTTTCTTGAACTGT	22	9	8	4	0	0	0	5	3	5
MIR396	mpi-miR396f-5p	pab-MIR396b,pab-MIR396c,ptc-MIR396g,tcc-MIR396d	TTCCACGGCTTTCTTGAACTT	21	5	19	8	7	4	5	5	6	6
MIR396	mpi-miR396g-5p	ata-MIR396a,ata-MIR396b,ata-MIR396d,bdi-MIR396a,bdi-MIR396b,far-MIR396,osa-MIR396e	TCCACAGGCTTTCTTGAACTG	21	0	2	0	6	9	6	0	0	3
MIR396	mpi-miR396h-3p	osa-MIR396a,osa-MIR396b	GTTCAATAAAGCTGTGGGAA	20	28	17	20	2	7	6	17	9	9
MIR396	mpi-miR396h-5p	gma-MIR396h	TCCACAGCTTTCTTGAACTG	20	34	20	7	9	22	69	15	15	18
MIR396	mpi-miR396i-3p	ptc-MIR396e	CTCAAGAAAGCTGTGGGAGA	20	367	291	174	27	93	170	50	53	76
MIR396	mpi-miR396i-5p	aau-MIR396,aly-MIR396a,amg-MIR396,aqc-MIR396a,ata-MIR396e,ath-MIR396a,bcy-MIR396a,bdi-MIR396c,bdi-MIR396d,bgy-MIR396a,cme-MIR396b,cpa-MIR396,csi-MIR396a,csi-MIR396b,dpr-MIR396,ghr-MIR396a,ghr-MIR396b,gma-MIR396a,gma-MIR396i,hbr-MIR396b,lja-MIR396,lus-MIR396a,lus-MIR396c,mdm-MIR396b,mes-MIR396a,mes-MIR396b,mtr-MIR396b,nta-MIR396a,osa-MIR396a,osa-MIR396b,ptc-MIR396a,ptc-MIR396b,sbi-MIR396a,sbi-MIR3…	TTCCACAGCTTTCTTGAACTG	21	6610	4370	3599	1212	1441	1975	2832	2191	2467
MIR396	mpi-miR396j-5p	ppe-MIR396a	TTCCACAGCTTTCTTGAACGT	21	4	2	6	4	0	2	0	0	2
MIR397	mpi-miR397a-5p	aly-MIR397a,aly-MIR397b,ath-MIR397a,bdi-MIR397a,cme-MIR397,csi-MIR397,gma-MIR397a,gma-MIR397b,lus-MIR397b,mtr-MIR397,osa-MIR397a,ppe-MIR397,ptc-MIR397a,rco-MIR397,sbi-MIR397,ssl-MIR397,tcc-MIR397,vvi-MIR397a	TCATTGAGTGCAGCGTTGATG	21	2	3	0	0	0	0	0	2	0
MIR397	mpi-miR397b-5p	sly-MIR397	ATTGAGTGCAGCGTTGATGA	20	0	0	0	0	2	0	0	0	0
MIR398	mpi-miR398a-3p	aly-MIR398a,aqc-MIR398a,ath-MIR398a,bol-MIR398a,cme-MIR398b,csi-MIR398,ghr-MIR398,gma-MIR398a,gma-MIR398b,gra-MIR398,mdm-MIR398a,mtr-MIR398a,osa-MIR398a,ptc-MIR398a,rco-MIR398a,tcc-MIR398b,vvi-MIR398a	TGTGTTCTCAGGTCACCCCTT	21	0	3	4	0	4	4	5	3	15
MIR398	mpi-miR398b-3p	ata-MIR398f,ata-MIR398g,sbi-MIR398,tae-MIR398,zma-MIR398a,zma-MIR398b	TGTGTTCTCAGGTCGCCCCCG	21	0	0	0	0	0	2	0	0	0
MIR398	mpi-miR398c-3p	aqc-MIR398b,bdi-MIR398a,cca-MIR398,cme-MIR398a,gma-MIR398c,gma-MIR398d,lus-MIR398a,mdm-MIR398b,mdm-MIR398c,mtr-MIR398b,mtr-MIR398c,nta-MIR398,osa-MIR398b,ppe-MIR398a,ptc-MIR398b,ptc-MIR398c,rco-MIR398b,tcc-MIR398a,vvi-MIR398b,vvi-MIR398c	TGTGTTCTCAGGTCGCCCCTG	21	393	398	260	964	1092	1553	360	317	436
MIR398	mpi-miR398d	ahy-MIR398,lus-MIR398b,lus-MIR398c	TGTGTTCTCAGGTCACCCCT	20	0	0	0	0	0	0	2	0	0
MIR398	mpi-miR398e-3p	stu-MIR398b	TTGTGTTCTCAGGTCACCCCT	21	248	360	165	98	128	163	204	191	266
MIR398	mpi-miR398f-3p	stu-MIR398a	TATGTTCTCAGGTCGCCCCTG	21	10	10	6	113	142	169	9	7	13
MIR398	mpi-miR398g-3p	atr-MIR398	TGTGTTCCCAGGTCGCCCCTG	21	0	0	0	0	0	2	0	0	0
MIR399	mpi-miR399a-3p	aly-MIR399b,aly-MIR399c,ath-MIR399b,ath-MIR399c,csi-MIR399d,gma-MIR399a,gma-MIR399b,gma-MIR399c,gma-MIR399h,mdm-MIR399i,mdm-MIR399j,mes-MIR399f,mtr-MIR399l,mtr-MIR399p,osa-MIR399d,pvu-MIR399a,rco-MIR399a,sbi-MIR399d,sbi-MIR399i,tcc-MIR399i,vun-MIR399a,vvi-MIR399b,vvi-MIR399c,zma-MIR399e,zma-MIR399i,zma-MIR399j	TGCCAAAGGAGAGTTGCCCTG	21	5907	4743	3838	908	1026	1399	725	552	741
MIR399	mpi-miR399b-3p	mtr-MIR399b,mtr-MIR399o,osa-MIR399i,rco-MIR399d,sbi-MIR399b,stu-MIR399a,stu-MIR399b,stu-MIR399c,stu-MIR399d,stu-MIR399e,stu-MIR399f,zma-MIR399d	TGCCAAAGGAGAGCTGCCCTG	21	3876	4196	2814	1094	848	1048	412	207	306
MIR399	mpi-miR399c-3p	aly-MIR399f,ath-MIR399a,cca-MIR399,ghr-MIR399d,mtr-MIR399c,mtr-MIR399h,mtr-MIR399i	TGCCAAAGGAGATTTGCCCTG	21	3260	2503	1961	244	398	544	427	378	426
MIR399	mpi-miR399d-3p	gma-MIR399d,gma-MIR399e,gma-MIR399f,gma-MIR399g,lus-MIR399f,lus-MIR399g,mtr-MIR399a,mtr-MIR399e,mtr-MIR399f,mtr-MIR399g,mtr-MIR399s,mtr-MIR399t,osa-MIR399e,osa-MIR399f,osa-MIR399g,rco-MIR399e,sbi-MIR399e,sbi-MIR399f	TGCCAAAGGAGATTTGCCCAG	21	43	33	29	0	0	0	5	7	2
MIR399	mpi-miR399e-3p	cme-MIR399d,cme-MIR399e	TGCCAAAGGAGAGTTGCCCTT	21	22	16	8	3	5	7	8	4	5
MIR399	mpi-miR399f-3p	aly-MIR399a,aly-MIR399h,ath-MIR399f,bdi-MIR399d,bna-MIR399a,bna-MIR399b,cme-MIR399c,csi-MIR399a,lus-MIR399a,lus-MIR399c,lus-MIR399e,mes-MIR399b,mes-MIR399c,mes-MIR399d,mes-MIR399g,ptc-MIR399b,rco-MIR399b,rco-MIR399c,tcc-MIR399b,tcc-MIR399d,vvi-MIR399e	TGCCAAAGGAGATTTGCCCGG	21	5	0	5	0	0	0	3	0	0
MIR399	mpi-miR399g-3p	nta-MIR399a,nta-MIR399b,nta-MIR399c,nta-MIR399d,nta-MIR399e,nta-MIR399f,nta-MIR399g,stu-MIR399j,stu-MIR399k,stu-MIR399l,stu-MIR399m,stu-MIR399n,stu-MIR399o	CGCCAAAGGAGAGCTGCCCTG	21	2	0	0	0	0	0	0	0	0
MIR399	mpi-miR399h-3p	aly-MIR399d,aly-MIR399g,aly-MIR399i,ath-MIR399d,cme-MIR399a,ghr-MIR399e,hvu-MIR399,ptc-MIR399a,tcc-MIR399h	TGCCAAAGGAGATTTGCCCCG	21	0	2	0	0	0	0	0	0	0
MIR399	mpi-miR399i-3p	ata-MIR399a,ata-MIR399b,bdi-MIR399b,bdi-MIR399c,csi-MIR399c,csi-MIR399e,gma-MIR399i,lus-MIR399b,lus-MIR399d,mdm-MIR399a,mdm-MIR399b,mdm-MIR399c,mes-MIR399a,osa-MIR399a,osa-MIR399b,osa-MIR399c,ptc-MIR399f,ptc-MIR399g,sbi-MIR399a,sbi-MIR399c,sbi-MIR399h,sbi-MIR399j,tcc-MIR399g,vun-MIR399b,vvi-MIR399a,vvi-MIR399h,zma-MIR399a,zma-MIR399c,zma-MIR399h	TGCCAAAGGAGAATTGCCCTG	21	339	225	163	97	104	137	177	137	184
MIR399	mpi-miR399j-3p	aqc-MIR399,cme-MIR399b,csi-MIR399b,mdm-MIR399d,osa-MIR399j,ptc-MIR399i,sly-MIR399,stu-MIR399i	TGCCAAAGGAGAGTTGCCCTA	21	3	6	5	2	0	3	0	0	0
MIR399	mpi-miR399k-3p	tcc-MIR399a,vvi-MIR399i	CGCCAAAGGAGAGTTGCCCTG	21	4	0	0	0	0	0	0	0	0
MIR399	mpi-miR399l-3p	zma-MIR399b	TGCCAAAGGAGAGCTGTCCTG	21	2	2	4	0	0	0	0	0	0
MIR399	mpi-miR399m-3p	mtr-MIR399d,mtr-MIR399m,mtr-MIR399n	TGCCAAAGGAGAGCTGCCCTA	21	6	7	0	2	2	0	0	0	0
MIR403	mpi-miR403a-3p	gma-MIR403a,gma-MIR403b	TTAGATTCACGCACAAACTTG	21	1336	1338	1092	778	867	1352	1479	1417	1379
MIR403	mpi-miR403b-3p	aly-MIR403a,aly-MIR403b,ath-MIR403,bna-MIR403,bra-MIR403,csi-MIR403,har-MIR403a,hpe-MIR403a,htu-MIR403a,htu-MIR403b,htu-MIR403c,htu-MIR403d,htu-MIR403e,mdm-MIR403a,mdm-MIR403b,mes-MIR403a,mes-MIR403b,ppe-MIR403,ptc-MIR403a,ptc-MIR403b,ptc-MIR403c,ptc-MIR403d,rco-MIR403a,rco-MIR403b,tcc-MIR403a,tcc-MIR403b,vvi-MIR403a,vvi-MIR403b,vvi-MIR403c,vvi-MIR403d,vvi-MIR403e,vvi-MIR403f	TTAGATTCACGCACAAACTCG	21	2	0	2	0	0	0	0	0	0
MIR408	mpi-miR408a-3p	ahy-MIR408,aly-MIR408,ath-MIR408,cme-MIR408,csi-MIR408,gma-MIR408a,gma-MIR408b,gma-MIR408c,lus-MIR408a,mdm-MIR408a,mes-MIR408,mtr-MIR408,pta-MIR408,ptc-MIR408,vun-MIR408,vvi-MIR408	ATGCACTGCCTCTTCCCTGGC	21	130	137	75	379	446	612	176	170	199
MIR408	mpi-miR408a-5p	ahy-MIR408	CTGGGAACAGGCAGAGCATGA	21	0	0	0	0	0	3	0	0	0
MIR408	mpi-miR408b-3p	cca-MIR408,nta-MIR408,ppt-MIR408b,stu-MIR408b	TGCACTGCCTCTTCCCTGGCT	21	15	15	6	68	98	147	35	45	59
MIR408	mpi-miR408c-3p	bdi-MIR408,cpa-MIR408,dpr-MIR408,osa-MIR408,rco-MIR408,sbi-MIR408,sof-MIR408a,sof-MIR408b,sof-MIR408c,sof-MIR408d,ssp-MIR408a,ssp-MIR408d,tae-MIR408,zma-MIR408a,zma-MIR408b	CTGCACTGCCTCTTCCCTGGC	21	2	0	2	0	0	0	0	0	0
MIR408	mpi-miR408d-3p	gma-MIR408d	TGCACTGCCTCTTCCCTGGC	20	7	8	8	84	63	76	37	54	45
MIR4403	mpi-miR4403-5p	gma-MIR4403	ACGGACACCGAACACGACACGGAC	24	3	3	3	6	5	6	2	2	2
MIR444	mpi-miR444-3p	osa-MIR444b,osa-MIR444c	TGTTGTCTCAAGCTTGCTGCC	21	0	0	0	0	0	2	0	0	0
MIR472	mpi-miR472-3p	ptc-MIR472b	TTTTCCCAACTCCACCCATCCC	22	0	0	2	0	0	0	0	0	0
MIR482	mpi-miR482a-3p	gma-MIR482b,gma-MIR482d	TCTTCCCTACACCTCCCATACC	22	2380	4221	2288	5869	5817	7435	39410	19325	18703
MIR482	mpi-miR482a-5p	gma-MIR482e	TATGGGGGGATTGGGAAGGAA	21	104	134	73	58	109	196	72	77	92
MIR482	mpi-miR482b-3p	gso-MIR482a,gso-MIR482b	TCTTCCCTACACCTCCCATAC	21	0	5	4	6	3	5	33	17	29
MIR482	mpi-miR482b-5p	gma-MIR482b,gma-MIR482d	TATGGGGGGATTGGGAAGGAAT	22	22	18	21	18	29	42	25	38	28
MIR482	mpi-miR482c-3p	gma-MIR482c	TTCCCAATTCCGCCCATTCCT	21	7	9	10	3	10	5	28	11	10
MIR482	mpi-miR482c-5p	pvu-MIR482	GGAATGGGCTGATTGGGAAGCA	22	0	0	0	0	0	0	4	0	0
MIR5037	mpi-miR5037	gma-MIR5037a	GCCTCAAAGGCTTCCACTACTG	22	0	0	0	2	2	2	0	0	0
MIR5139	mpi-miR5139-5p	rgl-MIR5139	AAACCTGGCTCTGATACCA	19	41	30	29	23	12	47	48	28	41
MIR530	mpi-miR530-5p	gma-MIR530b,gma-MIR530c,gma-MIR530d,gma-MIR530e	TGCATTTGCACCTGCACTTTA	21	0	0	0	0	0	3	0	0	0
MIR535	mpi-miR535-5p	atr-MIR535,cpa-MIR535,mdm-MIR535a,osa-MIR535,pab-MIR535,ppe-MIR535a,ppt-MIR535a,ppt-MIR535b,ppt-MIR535c,ppt-MIR535d,rco-MIR535,vvi-MIR535a,vvi-MIR535b,vvi-MIR535c	TGACAACGAGAGAGAGCACGC	21	0	0	0	0	2	0	0	0	0
MIR5559	mpi-miR5559-5p	gma-MIR5559,mtr-MIR5559	TACTTGGTGAATTGTTGGATC	21	0	0	0	2	0	0	0	0	0
MIR8155	mpi-miR8155-3p	cpa-MIR8155	TAACCTGGCTCTGATACCA	19	39	38	23	25	14	38	42	24	47
MIR8175	mpi-miR8175-3p	ath-MIR8175	GATCCCCGGCAACGGCGCCA	20	12	19	9	0	0	9	2	7	2
MIR858	mpi-miR858a-3p	ath-MIR858b	TTCGTTGTCTGTTCGACCTTG	21	0	0	0	2	0	2	3	2	0
MIR858	mpi-miR858a-5p	ppe-MIR858	CTCGTTGTCTGTTCGACCTTG	21	2947	3779	1659	1021	1943	2959	1187	1256	1648
MIR858	mpi-miR858b-5p	cme-MIR858	TCTCGTTGTCTGTTCGACCTT	21	104	56	46	6	11	24	18	14	16
MIR894	mpi-miR894-5p	ppt-MIR894	CGTTTCACGTCGGGTTCACC	20	9	3	4	0	2	0	4	5	0
MIR9653	mpi-miR9653-3p	tae-MIR9653a	TTTGAGACTTTGGCCATGGCC	21	0	0	0	0	2	0	0	0	0
MIR9662	mpi-miR9662a-3p	tae-MIR9662a	TTGAACATCCCAGAGCCACCG	21	2	0	2	6	8	8	0	0	0
MIR9662	mpi-miR9662b-3p	tae-MIR9662b	TGAACATCCCAGAGCCACCGG	21	2	0	3	3	3	8	0	0	0
MIR9778	mpi-miR9778-5p	tae-MIR9778	TGCATCATCTCGAACTCGTCG	21	0	0	0	0	0	3	0	0	0

## Sheet: TableS3
Table S3 Putative precursors of conserved miRNAs in Pongamia seeds.
miRNA_ID	transcript_ID	hairpin_start	hairpin_end	hairpin_strand	hairpin_length(nt)	hairpin_MFE(kcal/mol)	hairpin_GC	hairpin_MFEI	mature_seq	mature_length(nt)	mature_arm	hairpin_seq	hairpin_struct
mpi-miR1514-5p	Unigene44293	903	1010	-	108	-30.62	32.41	-0.87	TTCATTTTTAAAATAGGCATT	21	5p	ttttgctattTTCATTTTTAAAATAGGCATTggccttcctcagtttgttagttacttatttctcctcccatccaatccaatgcctattttaaaatgaaagcagcaatt	..(((((.((((((((((.((((((((((((((...........................................)))))))))))))))))))))))).)))))..
mpi-miR156a-5p	Unigene13777	396	497	+	102	-50.9	43.14	-1.16	TGACAGAAGAGAGTGAGCAC	20	5p	acatagaattTGACAGAAGAGAGTGAGCACacagaggcacttggtatggttatatactgttgcttttgcgtgctcacttctctttctgtcaacttccagtgc	.(((.(((.(((((((((((((((((((((.((((((((..(((((((....))))))).)))))))).)))))))).)))).))))))))).)))..))).
mpi-miR156d-5p	Unigene50432	303	418	-	116	-46.8	47.41	-0.85	TTGACAGAAGAGAGAGAGCAC	21	5p	atgactcatgTTGACAGAAGAGAGAGAGCACaacccgggaatggctaaaagagtatttgcctttgttgggagtgtgctctccctccttctgtcatcatcacattcacatgtccgtg	.......(((.(((((((((((.(((((((((.(((((.((.(((.............))).)).)))))..))))))))).)).))))))))).)))......(((......)))
mpi-miR156j-5p	Unigene11990	120	345	+	226	-54.5	44.69	-0.54	TGACAGAAGAGAGAGAGCAC	20	5p	gagactgatcTGACAGAAGAGAGAGAGCACagctagataaatcctgaccaagcgtgacaggtgcagcaagttgaggactgtaaattgattcgtcttcctgtttgatacgtccaccctgagagatttggtcatgctttccagggaaaaggatgccactttgaaatatgttttggaaggcaaattcaggtctgttctgtattgaagaccccagatactcagtaccttg	..(((..(((.((((((((((((.((..((((((.(((.....((((((..........))).)))...)))..)).))))...))..))).)))).))))).)))..)))....(((((..((((((...((((((((((((..((((......))))........))))))))))))......(((((..((......))))))))))))).))))).......
mpi-miR159a-3p	Unigene40623	515	724	-	210	-86.8	43.33	-0.95	TTTGGATTGAAGGGAGCTCTA	21	3p	aaagggggtgttatgaagtggagctccttgaagtccaattgaggatcttaccgggttgatagagctgcttagctatggatcccacagttctacccattaaagtgcttttgtggtagtcttgtggcttgcatatcttaggagcttcatttacctcttagtattatccttcTTTGGATTGAAGGGAGCTCTAcacctatccctctttttctc	((((((((......(..((((((((((((..(((((((..((((((..(((.((((.(((.(((((.((.((.((((.(..((((((..(((((((............)).)))))..))))))..).)))).)).)).))))).))).))))....)))..))))))..)))))))..))))))))))))..)...)))))))).....
mpi-miR159a-3p	Unigene40624	811	1020	-	210	-86.8	43.33	-0.95	TTTGGATTGAAGGGAGCTCTA	21	3p	aaagggggtgttatgaagtggagctccttgaagtccaattgaggatcttaccgggttgatagagctgcttagctatggatcccacagttctacccattaaagtgcttttgtggtagtcttgtggcttgcatatcttaggagcttcatttacctcttagtattatccttcTTTGGATTGAAGGGAGCTCTAcacctatccctctttttctc	((((((((......(..((((((((((((..(((((((..((((((..(((.((((.(((.(((((.((.((.((((.(..((((((..(((((((............)).)))))..))))))..).)))).)).)).))))).))).))))....)))..))))))..)))))))..))))))))))))..)...)))))))).....
mpi-miR159a-5p	Unigene40623	515	724	-	210	-86.8	43.33	-0.95	GAGCTCCTTGAAGTCCAATTG	21	5p	aaagggggtgttatgaagtgGAGCTCCTTGAAGTCCAATTGaggatcttaccgggttgatagagctgcttagctatggatcccacagttctacccattaaagtgcttttgtggtagtcttgtggcttgcatatcttaggagcttcatttacctcttagtattatccttctttggattgaagggagctctacacctatccctctttttctc	((((((((......(..((((((((((((..(((((((..((((((..(((.((((.(((.(((((.((.((.((((.(..((((((..(((((((............)).)))))..))))))..).)))).)).)).))))).))).))))....)))..))))))..)))))))..))))))))))))..)...)))))))).....
mpi-miR159a-5p	Unigene40624	811	1020	-	210	-86.8	43.33	-0.95	GAGCTCCTTGAAGTCCAATTG	21	5p	aaagggggtgttatgaagtgGAGCTCCTTGAAGTCCAATTGaggatcttaccgggttgatagagctgcttagctatggatcccacagttctacccattaaagtgcttttgtggtagtcttgtggcttgcatatcttaggagcttcatttacctcttagtattatccttctttggattgaagggagctctacacctatccctctttttctc	((((((((......(..((((((((((((..(((((((..((((((..(((.((((.(((.(((((.((.((.((((.(..((((((..(((((((............)).)))))..))))))..).)))).)).)).))))).))).))))....)))..))))))..)))))))..))))))))))))..)...)))))))).....
mpi-miR160a-3p	Unigene52455	7	365	+	359	-95.9	36.21	-0.74	GCGTATGAGGAGCCAAGCATA	21	5p	tctgtagatgGCGTATGAGGAGCCAAGCATAttccatgttcatacatggagatgatcatgtcatcaaatttaattgaaggtgtaatttctctttccttgaaaattttgttacatttgttattaatcatggattgtaccgacttagtgaagggtcatataaacagtctctctctatatatatagaggccaattattcaacacagcacggcattgtcattttcaaaggcacaggttgtgcttcctcaggactgaacaaaggtacatctttttatcctcctttttcatcattgaaatcgaagagatttttctagggttcttcttcttgtatgtgatggatgcattatatgtgatctgcagag	(((((((((.(((((((((.(.(((.(((((((((((((....)))))))((((((...))))))....(((((...(((((((((.....((((...)))).....)))))))))...)))))....((((.((((((((((......))))).......((((((.(((((((....)))))))...............((((((((..((((.........))))...))))))))......))))))......))))))))).............(((((....)))))..(((((((............)).)))))..))))))..))).).).)))))))).))))))))).
mpi-miR162b-3p	Unigene17973	106	230	-	125	-41.9	48.8	-0.69	TCGATAAACCTCTGCATCCAG	21	3p	aggcgtgaggtgaagtcactggaggcagcggttcatcgatctcttcctgaaatttgtcgtttacgatcacaagccatgaatcgaTCGATAAACCTCTGCATCCAGcgttcactcttcctcttctg	(((...((((((((..(.(((((.((((.((((.(((((((..(((.((...(((((.(((...))).))))).)).)))..))))))).)))).)))).))))).)))))).))))))......
mpi-miR162b-3p	Unigene17974	455	579	-	125	-53.2	48	-0.89	TCGATAAACCTCTGCATCCAG	21	3p	ggagatgaggtgaagtcactggaggcagcggttcatcgatctcttcctgaatttggttgtggaataacacaaagcaagaatcggTCGATAAACCTCTGCATCCAGcgctcactttgcctctcttt	.((((.(((((((((((.(((((.((((.((((.(((((((..(((.((..(((((((((...))))).)))).)).)))..))))))).)))).)))).))))).)...)))))))))))))).
mpi-miR162b-5p	Unigene17973	106	230	-	125	-41.9	48.8	-0.69	GGAGGCAGCGGTTCATCGATC	21	5p	aggcgtgaggtgaagtcactGGAGGCAGCGGTTCATCGATCtcttcctgaaatttgtcgtttacgatcacaagccatgaatcgatcgataaacctctgcatccagcgttcactcttcctcttctg	(((...((((((((..(.(((((.((((.((((.(((((((..(((.((...(((((.(((...))).))))).)).)))..))))))).)))).)))).))))).)))))).))))))......
mpi-miR162b-5p	Unigene17974	455	579	-	125	-53.2	48	-0.89	GGAGGCAGCGGTTCATCGATC	21	5p	ggagatgaggtgaagtcactGGAGGCAGCGGTTCATCGATCtcttcctgaatttggttgtggaataacacaaagcaagaatcggtcgataaacctctgcatccagcgctcactttgcctctcttt	.((((.(((((((((((.(((((.((((.((((.(((((((..(((.((..(((((((((...))))).)))).)).)))..))))))).)))).)))).))))).)...)))))))))))))).
mpi-miR166a-3p	Unigene6186	73	212	-	140	-56.7	46.43	-0.87	TCGGACCAGGCTTCATTCCCC	21	3p	ggaaactttgtgttttgaggggaatgttgtctggctcgaggacccttcttcttcttgatccactttcctttgtggtcaatcaaggaatgtttagtgttgTCGGACCAGGCTTCATTCCCCccaatcatatgcttccgcaa	((((.(..((((..(((.((((((((..((((((.((((.(((.((.....((((((((((((........))))...))))))))......)).))).)))).))))))..)))))))).))).)))).).))))....
mpi-miR166a-5p	Unigene6186	73	212	-	140	-56.7	46.43	-0.87	GGAATGTTGTCTGGCTCGAGG	21	5p	ggaaactttgtgttttgaggGGAATGTTGTCTGGCTCGAGGacccttcttcttcttgatccactttcctttgtggtcaatcaaggaatgtttagtgttgtcggaccaggcttcattccccccaatcatatgcttccgcaa	((((.(..((((..(((.((((((((..((((((.((((.(((.((.....((((((((((((........))))...))))))))......)).))).)))).))))))..)))))))).))).)))).).))))....
mpi-miR167c-5p	Unigene7131	530	616	-	87	-47.5	48.28	-1.13	TGAAGCTGCCAGCATGATCTG	21	5p	ctgcagcagtTGAAGCTGCCAGCATGATCTGagtttaccttctaatggtaagagcagatcatgtggctgcttcacctgttgaacgga	(((((((((.((((((.((((.(((((((((..((((((.......))))))..))))))))))))).)))))).))))))..))).
mpi-miR167e-3p	Unigene7130	142	252	-	111	-51	48.65	-0.94	AGATCATGTGGCAGTTTCACC	21	3p	catcatgcaccactaccagttgaagctgccagcatgatcttaatttcccctccttggctgagggaagatcAGATCATGTGGCAGTTTCACCttgttgttggcagcatgaac	..((((((.((((.((.((.(((((((((((.((((((((..((((.(((((.......))))).)))).))))))))))))))))))).)).)).).)))..))))))..
mpi-miR167e-5p	Unigene7130	142	252	-	111	-51	48.65	-0.94	TGAAGCTGCCAGCATGATCTT	21	5p	catcatgcaccactaccagtTGAAGCTGCCAGCATGATCTTaatttcccctccttggctgagggaagatcagatcatgtggcagtttcaccttgttgttggcagcatgaac	..((((((.((((.((.((.(((((((((((.((((((((..((((.(((((.......))))).)))).))))))))))))))))))).)).)).).)))..))))))..
mpi-miR167i-5p	Unigene16621	75	181	+	107	-49.6	45.79	-1.01	TGAAGCTGCCAGCATGATCT	20	5p	aaggaaaaagTGAAGCTGCCAGCATGATCTagctttggttagtgagagccagagggaactaatataaccttgactaggtcatgctgtgctagcctcactccttccta	.(((((..(((((.((((((((((((((((((....(((((...((..((....))..))....)))))....))))))))))))).)).))).)))))..))))).
mpi-miR169a-5p	Unigene30945	115	243	-	129	-51.7	38.76	-1.03	CAGCCAAGGATGACTTGCCGG	21	5p	aagtggagtgCAGCCAAGGATGACTTGCCGGcagttaattacttcgaattaattgaggattaatttctttaatttcattctcttctcttcttcctctccggcaagttgttcttggctacattttgcttt	((((((((((.((((((((((((((((((((.((...........((((.(((((((((......)))))))))..))))...............)))))))))))))))))))))).)))))))))).
mpi-miR172a-3p	Unigene27333	18	151	+	134	-50.7	42.54	-0.89	AGAATCTTGATGATGCTGCAT	21	3p	ttgtttgcggatgtagcaccatcaagattcacatgcaaatgttggtggataggactctgatgcaatctatgtgctctgccattccattggccattttgaagtgAGAATCTTGATGATGCTGCATcagccataaa	......((.(((((((((.(((((((((((.(((.((((.(((((((((..((.....((.(((.......)))))..))..)))))))))...))))..))).))))))))))).))))))))).))......
mpi-miR2218-3p	Unigene115	46	141	+	96	-34.4	42.71	-0.84	TTGCCGATTCCACCCATTCCTA	22	3p	tgaggaagttatgggatatgggtgagtcgacaaagcaaagcataactgaatcaatcaagctcctTTGCCGATTCCACCCATTCCTAttattccctt	...((((...((((((.((((((((((((.(((((...(((.................))).))))).))))).)))))))))))))..))))...

## Sheet: TableS4
Table S4 Sequences and read counts of novel miRNAs in Pongamia seeds.
miRNA_ID	miRNA_sequence	length	MpSI_Rep1	MpSI_Rep2	MpSI_Rep3	MpSII_Rep1	MpSII_Rep2	MpSII_Rep3	MpSIII_Rep1	MpSIII_Rep2	MpSIII_Rep3
mpi-nmiR0001-3p	TCGCCGTCGTTGAGTTCTCGA	21	0	2	0	0	0	0	2	3	6
mpi-nmiR0002-5p	TGCACCGTTGGATCGATCGTC	21	0	0	0	2	0	0	4	3	4
mpi-nmiR0003-3p	CATTGAGACCGCTGTAGATAA	21	0	2	0	3	0	0	2	2	0
mpi-nmiR0004-3p	ATTGTTGTTTTACCTATGCCT	21	21	20	9	25	22	24	69	80	106
mpi-nmiR0004-5p	AGGAATAGGCAAAACAACAAT	21	0	2	0	0	2	2	2	3	0
mpi-nmiR0005-5p	ATTTATAATTTGATTGCTGAT	21	0	4	0	0	0	0	6	15	11
mpi-nmiR0006-5p	CCCCGAGTCTTCTTCAACTGT	21	6	4	2	2	0	2	0	0	0
mpi-nmiR0007-5p	GGATATGGGTGAGTCGACAAAG	22	0	0	0	0	0	7	7	2	0
mpi-nmiR0008-3p	CTCACCATTGTTGGGATGGGA	21	9	0	0	4	0	0	3	0	0
mpi-nmiR0009-5p	CAGAAGCTTTGGACCCTAGTA	21	7	11	5	0	0	0	0	0	0
mpi-nmiR0010-3p	TCTCTGATGACTTTGATGTGA	21	3	0	0	0	0	3	0	0	4
mpi-nmiR0011-5p	CTTACTTGGCATCACATGTTGG	22	0	4	2	3	0	0	0	0	0
mpi-nmiR0012-3p	CGCCGGAGAAAGTCATTGCTGT	22	2	9	5	0	0	3	2	0	0
mpi-nmiR0013-5p	TAGTGGTTTCTCTAGCATGGA	21	2	0	0	0	0	2	2	0	3
mpi-nmiR0014-5p	TGGCAAACGCAGTAGATTATG	21	2	3	5	2	0	0	2	0	0
mpi-nmiR0015-3p	CTTTTGATTGATTTATCTTC	20	0	0	0	0	0	2	4	4	2
mpi-nmiR0016-3p	CGACAGGGAGACTCTGAAATTG	22	0	5	12	19	15	3	3	2	19
mpi-nmiR0017-3p	CTCATCTTCTTCCTCTTCTGC	21	2	4	0	2	0	2	0	0	0
mpi-nmiR0018-3p	TCTTGCCGGGATCTCTGATCT	21	0	6	3	0	0	0	0	0	0
mpi-nmiR0019-5p	TTTCAGGCAACCAACTCGGGC	21	0	0	2	0	5	2	2	7	5
mpi-nmiR0020-3p	TGTCATTAAAACAAAGGAACT	21	6	7	0	0	0	4	0	6	3
mpi-nmiR0021-5p	CATTTTTATTAATAAAATAAGA	22	0	0	0	2	2	2	0	0	3
mpi-nmiR0022-3p	TGAAGCACCAGTCAGGATTGA	21	2	0	0	5	0	4	5	6	12
mpi-nmiR0023-3p	TATGTGGTTGCACTGTTCAGT	21	4	4	2	0	0	0	0	0	0
mpi-nmiR0024-3p	CAAGGCTCAGGTTCTGTCTCCT	22	11	6	9	9	10	8	2	0	0
mpi-nmiR0025-5p	TGCTGTATGCACTTGATGCCC	21	0	0	0	0	4	3	0	4	3
mpi-nmiR0026-5p	CACCGGATGGAACTCGAACGG	21	7	0	5	0	0	3	0	0	0
mpi-nmiR0027-3p	TTGAGAATCCGAGATTGTATCC	22	7	4	0	2	14	10	12	14	9
mpi-nmiR0028-3p	CCTTGGAGTTACCGGACGAGTAC	23	7	6	7	25	32	19	7	7	3
mpi-nmiR0029-5p	TTTTCTTAGAACCCGGCATCC	21	0	0	0	0	0	2	7	0	0
mpi-nmiR0030-3p	CAACCCAACGGATCTATACTC	21	0	5	2	0	5	6	2	10	5
mpi-nmiR0031-3p	TTCCGTGGTAGTGTAAACTGTA	22	0	0	0	0	2	0	3	3	2
mpi-nmiR0032-5p	GCGTCCAGATCTTCGGTCAAGA	22	111	60	83	53	83	106	96	109	82
mpi-nmiR0033-5p	TGACTGTATTGTTCCTTGGTT	21	0	0	0	0	0	0	0	3	7
mpi-nmiR0034-3p	TAATGTATACAATTCTGGGAGT	22	4	5	3	6	6	9	4	2	3
mpi-nmiR0035-3p	TTGTTGTTTTACCTATCCACC	21	6	5	8	4	6	6	4	4	5
mpi-nmiR0036-3p	CAATTCCATAGTGATCTGGGT	21	0	0	0	0	0	4	0	6	0
mpi-nmiR0037-3p	AATTGGCTGGAATCATTGGTC	21	0	0	2	0	2	2	0	4	3
mpi-nmiR0038-5p	TTTAGTGGTCATTGTTATTGT	21	0	4	3	0	0	0	2	0	0
mpi-nmiR0039-3p	GGAGGCGTAGACCCTCACATCT	22	18	11	3	15	40	38	49	37	29
mpi-nmiR0040-3p	TTTGTATATGGGTTGAAGTACC	22	42	40	34	21	7	15	9	31	17
mpi-nmiR0041-3p	TTGAGAATACATTTGAAAGGT	21	44	50	39	0	5	6	0	2	4
mpi-nmiR0042-5p	TTGTTTTGACTGGGAACAACCT	22	4	8	5	0	0	2	0	0	0
mpi-nmiR0043-5p	CCTGCCCCGTAACTCTTGTATCC	23	1285	1182	931	2221	2530	2698	2930	3730	3632
mpi-nmiR0044-3p	GATACAAGAGTTACGGGGCA	20	2	3	4	0	0	0	0	0	0
mpi-nmiR0044-5p	CCCCGTAACTGGTTTTGTATCCA	23	0	0	0	2	4	2	0	3	0
mpi-nmiR0045-5p	TAAGGACACGATCTAATAGAT	21	0	0	2	0	0	0	14	6	12
mpi-nmiR0046-3p	CAAATGGCCACTGTTGATGCTG	22	4	3	2	2	7	3	6	9	8
mpi-nmiR0047-3p	CTTCCCCTCCAAAATTAAACTC	22	0	0	4	9	2	5	3	5	4
mpi-nmiR0048-5p	TCTGCAAGATGTAGTGGGATC	21	0	0	0	2	8	3	3	3	9
mpi-nmiR0049-5p	AGAAGAGGCAGAAAGTGGAGTG	22	0	0	0	0	0	0	4	2	3
mpi-nmiR0050-5p	CAAGAATTATCAAAAGGCTATT	22	0	0	0	5	3	6	0	0	0
mpi-nmiR0051-3p	TCAGTAAGTGGTAATAGAGAC	21	3	4	0	5	0	2	0	4	5
mpi-nmiR0052-5p	CGTAGTAGATTATGGTCTCCT	21	4	0	2	0	0	4	0	2	3
mpi-nmiR0053-3p	CTAGAATTATTCTCTCGTCCT	21	4	0	0	0	0	0	2	0	3
mpi-nmiR0054-3p	CTAGAATTATTCTCTCGTCCT	21	4	0	0	0	0	0	2	0	3
mpi-nmiR0055-3p	CTAGAATTATTCTCTCGTCCT	21	4	0	0	0	0	0	2	0	3
mpi-nmiR0056-3p	CTAGAATTATTCTCTCGTCCT	21	4	0	0	0	0	0	2	0	3
mpi-nmiR0057-3p	CTAGAATTATTCTCTCGTCCT	21	4	0	0	0	0	0	2	0	3
mpi-nmiR0058-3p	CTAGAATTATTCTCTCGTCCT	21	4	0	0	0	0	0	2	0	3
mpi-nmiR0059-3p	CTAGAATTATTCTCTCGTCCT	21	4	0	0	0	0	0	2	0	3
mpi-nmiR0060-5p	TATCAACGTTGTCTGCACATGT	22	5	0	0	0	0	0	2	2	0
mpi-nmiR0061-3p	CTAGAATTATTCTCTCGTCCT	21	4	0	0	0	0	0	2	0	3
mpi-nmiR0062-3p	CTAGAATTATTCTCTCGTCCT	21	4	0	0	0	0	0	2	0	3
mpi-nmiR0063-3p	CTAGAATTATTCTCTCGTCCT	21	4	0	0	0	0	0	2	0	3
mpi-nmiR0064-3p	CTAGAATTATTCTCTCGTCCT	21	4	0	0	0	0	0	2	0	3
mpi-nmiR0065-5p	AAGGTGTAAACTTTGGTGCCC	21	5	5	7	0	4	7	4	0	6
mpi-nmiR0066-5p	TTTCAGGCAACCAACTCGGGC	21	0	0	2	0	5	2	2	7	5
mpi-nmiR0067-5p	TAAGTGGTTTCGCTATAAGGAC	22	16	14	10	4	9	10	4	5	3
mpi-nmiR0068-5p	TGGCTTCGAGTATTTTGACAC	21	5	3	0	0	0	2	2	3	4
mpi-nmiR0069-5p	TTCCAAGAACTGCTCTGTACT	21	0	0	0	0	2	3	6	7	7
mpi-nmiR0070-5p	TGCACCGTTGGATCGATCGTC	21	0	0	0	2	0	0	4	3	4
mpi-nmiR0071-5p	TTCGGGAAACTCCTCTAGAGGA	22	3	2	3	3	0	0	0	0	0
mpi-nmiR0072-5p	TTCCAGCAAGATTGTTGTAGT	21	14	25	12	16	28	47	2	8	5
mpi-nmiR0073-3p	CATTGGATTGTTTCCTTGGGCC	22	3	5	0	3	0	0	0	0	0
mpi-nmiR0074-3p	TGAAGCACCAGTCAGGATTGA	21	2	0	0	5	0	4	5	6	12
mpi-nmiR0075-3p	TGAAGCACCAGTCAGGATTGA	21	2	0	0	5	0	4	5	6	12
mpi-nmiR0076-3p	ATTTACCTCTTAGTATTATCCTTC	24	5	0	2	2	0	0	0	0	0
mpi-nmiR0076-5p	AGGATCTTACCGGGTTGATAG	21	8	9	0	0	2	0	0	2	2
mpi-nmiR0077-3p	ATTTACCTCTTAGTATTATCCTTC	24	5	0	2	2	0	0	0	0	0
mpi-nmiR0077-5p	AGGATCTTACCGGGTTGATAG	21	8	9	0	0	2	0	0	2	2
mpi-nmiR0078-5p	TTTTCCACATGTAGAAGTACG	21	10	4	2	2	2	0	5	0	0
mpi-nmiR0079-5p	TTTTCCACATGTAGAAGTACG	21	10	4	2	2	2	0	5	0	0
mpi-nmiR0080-3p	TGAGTCTATCTCTTTTCTACT	21	3	13	6	2	7	7	11	16	13
mpi-nmiR0081-3p	TGAGTCTATCTCTTTTCTACT	21	3	13	6	2	7	7	11	16	13
mpi-nmiR0082-3p	CCCTTGAGGTGGAGAGCTCGGA	22	8	2	2	0	0	0	0	0	0
mpi-nmiR0083-3p	TCATTGGTTCTGCTGTCGATG	21	0	0	0	11	11	9	71	70	84
mpi-nmiR0084-5p	TGCCTTTGGAGGCATTATTGTC	22	0	0	0	0	0	2	2	3	2
mpi-nmiR0085-5p	AGTGCGATTCAAATCGGGTCG	21	0	0	0	0	2	0	0	3	5
mpi-nmiR0086-5p	TCGAGATGGTCTTATAGCAGG	21	0	0	2	0	4	0	3	2	0
mpi-nmiR0087-3p	CTCATCGGATTTGGACAGGGA	21	0	2	0	0	0	3	3	2	0
mpi-nmiR0088-5p	TCGAGATGGTCTTATAGCAGG	21	0	0	2	0	4	0	3	2	0
mpi-nmiR0089-3p	CTCATCGGATTTGGACAGGGA	21	0	2	0	0	0	3	3	2	0
mpi-nmiR0090-5p	TCGAGATGGTCTTATAGCAGG	21	0	0	2	0	4	0	3	2	0
mpi-nmiR0091-3p	CTCATCGGATTTGGACAGGGA	21	0	2	0	0	0	3	3	2	0
mpi-nmiR0092-3p	CTCATCGGATTTGGACAGGGA	21	0	2	0	0	0	3	3	2	0
mpi-nmiR0093-3p	CTCATCGGATTTGGACAGGGA	21	0	2	0	0	0	3	3	2	0
mpi-nmiR0094-5p	TCGAGATGGTCTTATAGCAGG	21	0	0	2	0	4	0	3	2	0
mpi-nmiR0095-3p	CTCATCGGATTTGGACAGGGA	21	0	2	0	0	0	3	3	2	0
mpi-nmiR0096-3p	TCTCTACCACCTCATGACCCT	21	0	0	0	0	2	0	4	4	4
mpi-nmiR0097-3p	TAAGAGCTTGGTTATATTTAAT	22	0	6	4	3	6	2	0	0	0
mpi-nmiR0098-3p	CACTCCCATCCACGTCAGGTG	21	5	8	4	0	0	0	0	0	0
mpi-nmiR0099-3p	CACTCCCATCCACGTCAGGTG	21	5	8	4	0	0	0	0	0	0
mpi-nmiR0100-5p	TCAAGGTAGTCATTCAATATC	21	118	93	70	71	69	84	88	79	84
mpi-nmiR0101-3p	TATGGTTGGTAGTAAAACATC	21	10	22	0	34	21	29	17	23	50
mpi-nmiR0102-5p	TCCAGGCTTTGAATTTGAGTT	21	0	0	0	0	0	0	5	3	6
mpi-nmiR0103-5p	AATTCTAATTTTGTTATATATG	22	0	0	0	4	16	10	0	0	0
mpi-nmiR0104-5p	TTCATTTTAAAATAGGCATTG	21	9	7	2	3	0	5	0	6	6
mpi-nmiR0105-5p	CATCAAGGATCACTGGATTTCT	22	4	0	0	2	0	0	2	4	0
mpi-nmiR0106-5p	CATCAAGGATCACTGGATTTCT	22	4	0	0	2	0	0	2	4	0
mpi-nmiR0107-5p	TCCTACTGAGACAATATCTGT	21	3	2	0	4	0	0	2	0	7
mpi-nmiR0108-3p	TTTGCGAATCTCGTCGCCGCC	21	0	2	0	0	0	2	3	2	2
mpi-nmiR0109-3p	GTGCGACTCGTTTAGATCATCT	22	4	4	2	4	2	2	4	3	3
mpi-nmiR0110-3p	GTGCGACTCGTTTAGATCATCT	22	4	4	2	4	2	2	4	3	3
mpi-nmiR0111-5p	CCCTTGTGCATGTCCCTCGTCGT	23	0	3	0	2	0	0	0	4	2
mpi-nmiR0112-5p	CCCTTGTGCATGTCCCTCGTCGT	23	0	3	0	2	0	0	0	4	2
mpi-nmiR0113-3p	AGCGGAACAATGCGGTGAGCA	21	0	0	0	0	2	3	2	0	3
mpi-nmiR0114-3p	CAGCCGATCAAATACAGAGAGT	22	53	37	16	12	17	16	71	105	90
mpi-nmiR0115-5p	CGCTAGGGTCGTTCGGGCGGA	21	10	13	6	0	0	0	0	0	0
mpi-nmiR0116-5p	CGCTAGGGTCGTTCGGGCGGA	21	10	13	6	0	0	0	0	0	0
mpi-nmiR0117-5p	TGTGGAATTTTGCGGAAGCGC	21	0	0	0	2	0	2	2	0	3
mpi-nmiR0118-3p	CCCTGAAGTATTCTGTTAGCCCA	23	0	2	0	0	3	0	0	4	4
mpi-nmiR0119-5p	ACTAGTCTTTATGACTTCTCT	21	0	0	0	2	2	6	10	8	14
mpi-nmiR0120-3p	TTACAACTCTGACAGCCGCAGT	22	0	3	3	3	3	0	0	0	2
mpi-nmiR0121-3p	TGTCATTAAAACAAAGGAACT	21	6	7	0	0	0	4	0	6	3
mpi-nmiR0122-3p	TCTGCTCCGATCCGGCCCCGAT	22	2	2	0	4	4	0	6	6	8
mpi-nmiR0123-3p	TCTGCTCCGATCCGGCCCCGAT	22	2	2	0	4	4	0	6	6	8
mpi-nmiR0124-3p	TCTTGCCAGAGCCTCCCATTCC	22	961	1021	810	1503	1554	1548	5377	2971	2919
mpi-nmiR0124-5p	TAATGGGTGGTCTGGTAAGAGA	22	211	120	131	131	170	228	318	212	221
mpi-nmiR0125-3p	AGAGAATAGTAGAAAGTTTTT	21	6	19	13	0	0	3	2	10	10
mpi-nmiR0125-5p	CTGCTTCCTATCGTTCCTCT	20	1210	1664	816	719	465	481	436	687	761
mpi-nmiR0126-3p	TCTTGCCAGAGCCTCCCATTCC	22	961	1021	810	1503	1554	1548	5377	2971	2919
mpi-nmiR0126-5p	TAATGGGTGGTCTGGTAAGAGA	22	211	120	131	131	170	228	318	212	221
mpi-nmiR0127-3p	AGAGAATAGTAGAAAGTTTTT	21	6	19	13	0	0	3	2	10	10
mpi-nmiR0127-5p	CTGCTTCCTATCGTTCCTCT	20	1210	1664	816	719	465	481	436	687	761
mpi-nmiR0128-3p	CTCTCCATTTCTTTTAAGAAA	21	3	0	0	5	2	2	3	4	2
mpi-nmiR0129-3p	TGCAATTTTATCTCTATTCTC	21	25	38	39	16	45	48	62	50	49
mpi-nmiR0130-3p	CTTCAATTGGCCTCTGCTCTC	21	0	0	0	3	0	0	0	10	5
mpi-nmiR0131-3p	CTTCAATTGGCCTCTGCTCTC	21	0	0	0	3	0	0	0	10	5
mpi-nmiR0132-5p	TAGAATCTCATGACATTGTTT	21	6	7	3	0	0	4	0	0	0
mpi-nmiR0133-5p	CCCTAGTAAAGCTTAATATGTGG	23	6	0	0	6	0	2	0	5	8
mpi-nmiR0134-5p	TGGCAGTTGTAGATCCATTGG	21	5	3	2	0	0	4	0	0	0
mpi-nmiR0135-5p	TATTTTGGGGAGGAAGATATT	21	135	184	136	55	40	96	19	22	27

## Sheet: TableS5
Table S5 DEmiRs between developmental phases of Pongamia seeds.
miRNA_ID	log2(MpSII/MpSI)	Pvalue(MpSII/MpSI)	log2(MpSIII/MpSII)	Pvalue(MpSIII/MpSII)
mpi-miR1507c-3p	1.6793	0.00186607	0.907051	0.0179959
mpi-miR1510-3p	2.48348	0.00393461	0.386211	0.109058
mpi-miR1511-3p	-1.15892	0.00652987	-0.90963	0.0151615
mpi-miR156a-3p	-1.3857	0.0335774	-1.18699	0.03902
mpi-miR156d-3p	3.24912	0.0226071	-0.814285	0.0875858
mpi-miR156k-5p	1.9937	0.214637	-1.6195	0.0407094
mpi-miR156m-5p	7.96794	7.58985e-05	-2.15741	0.0986276
mpi-miR156d-5p	2.00852	0.0266855	0.477528	0.471257
mpi-miR156c-5p	2.01187	0.00963949	-2.16179	0.00721119
mpi-miR156j-5p	2.04753	0.0146623	0.792782	0.228223
mpi-miR156q-5p	-2.05992	0.000664186	-0.401541	0.246281
mpi-miR156f-5p	7.64966	9.55918e-07	1.7371	0.00039123
mpi-miR159b-3p	-9.00123	9.81386e-06	0	NA
mpi-miR159a-5p	0.235044	0.437215	-1.44464	0.00598854
mpi-miR159d-5p	-2.20939	0.00227866	-0.929882	0.0403757
mpi-miR159e-5p	1.25242	0.0164837	-0.98127	0.14606
mpi-miR160c-5p	-9.91765	7.76214e-08	0	NA
mpi-miR164a-5p	-2.37262	0.00947997	-1.67176	0.0495531
mpi-miR166g	-0.190235	0.57398	-1.02665	0.0089248
mpi-miR166l-3p	0.0529192	0.756131	-1.05485	0.026332
mpi-miR166b-3p	0.232047	0.604024	-1.212	0.0315453
mpi-miR166m-3p	-0.258079	0.0984109	-1.10061	0.0011161
mpi-miR166t-3p	0.0197556	0.967954	-1.23943	0.00549526
mpi-miR166a-5p	-1.03342	0.000702962	-1.22448	0.00854023
mpi-miR166k-5p	-3.37273	1.23306e-05	-2.32164	0.00207969
mpi-miR167e-5p	-1.22294	0.0106377	-0.558583	0.133088
mpi-miR167f-5p	-6.07332	0.116158	8.09031	9.46184e-06
mpi-miR167d-5p	-1.6479	0.00771625	-0.488551	0.299948
mpi-miR167c-5p	0.533922	0.0454213	1.70468	0.00141416
mpi-miR167g-5p	0.773641	0.0525719	1.58195	0.00305044
mpi-miR168d-3p	8.49427	5.29732e-05	-8.49427	5.29732e-05
mpi-miR168d-5p	3.74241	1.17598e-05	-4.32001	0.0677433
mpi-miR171a	-1.2962	0.0185277	-0.946488	0.105248
mpi-miR171j-3p	-0.305554	0.174182	-2.47418	6.49608e-05
mpi-miR171b-3p	2.2157	0.000929411	-1.02356	0.0249618
mpi-miR171c-3p	-1.41283	0.00531154	-4.08081	0.0779779
mpi-miR171j-5p	-2.82711	0.000163867	-3.43385	0.0482354
mpi-miR171b-5p	-9.09642	1.21847e-06	0	NA
mpi-miR172c-3p	-3.54522	0.0474891	-0.162357	0.987217
mpi-miR2218-3p	2.37901	0.00865518	1.78	0.0970529
mpi-miR2119-3p	-1.33945	0.0011868	0.72476	0.0573538
mpi-miR2643-3p	3.00714	0.0629273	-8.0332	4.7194e-05
mpi-miR319b-3p	-3.53509	0.00653805	-0.234053	0.947973
mpi-miR319p-3p	-2.60695	0.000724757	-0.534015	0.159828
mpi-miR390b-3p	2.38167	8.40169e-05	0.116988	0.0769891
mpi-miR390c-3p	1.21375	0.0177088	0.173293	0.512328
mpi-miR390b-5p	1.25052	0.00551551	-0.0586699	0.863051
mpi-miR390c-5p	3.42986	0.000166396	0.562402	0.236647
mpi-miR393c-3p	1.35985	0.0479001	0.551518	0.183941
mpi-miR393c-5p	1.75274	0.00102466	0.0857572	0.604462
mpi-miR393b-5p	-1.31448	0.0141763	-1.64412	0.00751401
mpi-miR393d-5p	1.52711	0.00827901	-0.0294226	0.968218
mpi-miR396c-3p	-2.5025	0.00551501	1.12895	0.0206207
mpi-miR396b-3p	-1.85284	0.00802484	-0.158922	0.736787
mpi-miR396a-3p	-2.11179	0.0107012	0.616116	0.370517
mpi-miR396h-3p	-1.66436	0.0296179	0.72016	0.245754
mpi-miR396c-5p	-1.27231	0.000111877	-0.756618	0.000230936
mpi-miR396i-5p	-1.1714	0.00125205	0.186562	0.229549
mpi-miR396b-5p	0.672281	0.0570318	1.121	0.0041575
mpi-miR396a-5p	-1.13529	0.00389938	-0.0632995	0.76671
mpi-miR396d-5p	-1.31992	0.00568496	-0.0277913	0.89711
mpi-miR396e-5p	-8.5692	1.43522e-06	7.87648	5.49538e-06
mpi-miR396g-5p	3.98704	0.0389738	-3.40594	0.0538282
mpi-miR398c-3p	2.25258	3.44629e-06	-2.20816	5.6816e-05
mpi-miR398f-3p	4.52495	2.70919e-06	-4.39894	6.77217e-05
mpi-miR399a-3p	-1.64622	1.13607e-05	-1.23849	0.000774243
mpi-miR399l-3p	-7.34749	0.000146993	0	NA
mpi-miR399b-3p	-1.352	0.00263124	-2.24512	0.0029215
mpi-miR399c-3p	-2.24762	0.000421217	-0.434817	0.11769
mpi-miR399d-3p	-10.9367	2.18857e-08	7.99373	0.00015058
mpi-miR399e-3p	-1.11775	0.0294107	-0.29812	0.419816
mpi-miR408a-3p	2.56039	3.72619e-05	-1.91033	9.86476e-06
mpi-miR408b-3p	3.61518	0.00032108	-1.66136	0.00281974
mpi-miR408d-3p	3.74524	0.000279063	-1.2757	0.00890658
mpi-miR4403-5p	1.38798	0.00487659	-2.05549	0.000296616
mpi-miR482a-3p	1.58345	0.004767	1.49462	0.0201896
mpi-miR482b-3p	1.01991	0.32361	1.9387	0.0113392
mpi-miR5037	7.32229	2.43152e-06	-7.32229	2.43152e-06
mpi-miR858a-5p	-0.0498167	0.851338	-1.00299	0.0421223
mpi-miR858b-5p	-1.91674	0.0131336	-0.190676	0.844284
mpi-miR9662a-3p	2.85168	0.117662	-9.17685	4.09991e-07
mpi-miR9662b-3p	1.71534	0.214874	-8.41777	8.6345e-06
mpi-nmiR0001-3p	-5.16001	0.373901	7.62308	7.13749e-05
mpi-nmiR0004-3p	1.07025	0.0210624	1.27948	0.00658019
mpi-nmiR0005-5p	-6.14649	0.373901	9.17306	1.78578e-05
mpi-nmiR0009-5p	-8.72964	3.95234e-06	0	NA
mpi-nmiR0021-5p	7.32229	2.43152e-06	-1.58118	0.117327
mpi-nmiR0023-3p	-7.50729	1.42074e-06	0	NA
mpi-nmiR0024-3p	0.553685	0.233301	-4.2752	0.0342596
mpi-nmiR0028-3p	2.43526	0.00554811	-2.74927	0.00844842
mpi-nmiR0034-3p	1.27646	0.000703464	-1.73043	0.00382596
mpi-nmiR0039-3p	2.11553	0.0344261	-0.195773	0.778733
mpi-nmiR0043-5p	1.62769	0.000238152	-0.0790884	0.658505
mpi-nmiR0044-3p	-7.49508	8.8616e-05	0	NA
mpi-nmiR0044-5p	7.76763	6.36295e-05	-1.98104	0.105917
mpi-nmiR0045-5p	-5.60279	0.373901	9.17778	1.74494e-05
mpi-nmiR0048-5p	8.46782	0.000216873	-0.399331	0.743706
mpi-nmiR0049-5p	0	NA	7.34979	1.60852e-05
mpi-nmiR0050-5p	8.50226	3.79271e-06	-8.50226	3.79271e-06
mpi-nmiR0067-5p	-0.335108	0.278392	-1.43151	0.023471
mpi-nmiR0072-5p	1.25065	0.0365869	-3.06268	0.00757611
mpi-nmiR0082-3p	-7.71891	0.000182525	0	NA
mpi-nmiR0083-3p	9.71332	4.22519e-06	2.27533	0.00128334
mpi-nmiR0097-3p	0.605434	0.418544	-8.25971	0.000186933
mpi-nmiR0098-3p	-8.30375	4.24288e-06	0	NA
mpi-nmiR0099-3p	-8.30375	4.24288e-06	0	NA
mpi-nmiR0102-5p	0	NA	7.98071	1.0838e-05
mpi-nmiR0103-5p	9.62505	7.25071e-05	-9.62505	7.25071e-05
mpi-nmiR0114-3p	-0.662754	0.182081	2.01809	0.00100151
mpi-nmiR0115-5p	-9.05374	1.48639e-06	0	NA
mpi-nmiR0116-5p	-9.05374	1.48639e-06	0	NA
mpi-nmiR0119-5p	7.91632	2.27266e-05	1.25553	0.0331492
mpi-nmiR0124-3p	1.21997	0.00403186	0.739492	0.121954
mpi-nmiR0126-3p	1.21997	0.00403186	0.739492	0.121954
mpi-nmiR0135-5p	-0.847402	0.0459943	-1.9693	0.00166718

## Sheet: TableS6
Table S6 Target genes of miRNAs in Pongamia seeds.
Target_ID	miRNA_ID	Target_Annotation
Unigene10048	mpi-miR396b-5p; mpi-miR396f-5p	BSD domain-containing protein 1-like [Lupinus angustifolius]
Unigene10056	mpi-nmiR0017-3p	50S ribosomal protein L25 [Vigna radiata var. radiata] [Vigna radiata]
Unigene10150	mpi-miR159e-3p; mpi-miR159i-3p	dentin sialophosphoprotein-like [Glycine max]
Unigene10156	mpi-nmiR0103-5p	peptidyl-prolyl cis-trans isomerase CYP71 isoform X1 [Arachis duranensis]
Unigene102	mpi-nmiR0017-3p	uroporphyrinogen decarboxylase 1, chloroplastic [Cajanus cajan]
Unigene10252	mpi-miR1510-3p	plant/F10M23-360 protein [Medicago truncatula]
Unigene10277	mpi-nmiR0017-3p	flavonoid 3',5'-hydroxylase 1-like [Cajanus cajan]
Unigene10313	mpi-miR1510-3p	ATP synthase CF1 beta subunit (chloroplast) [Millettia pinnata]
Unigene10352	mpi-nmiR0017-3p	DNA ligase 1-like [Vigna radiata var. radiata] [Vigna radiata]
Unigene10454	mpi-nmiR0041-3p	auxilin-related protein 2-like isoform X2 [Glycine max]
Unigene10552	mpi-nmiR0017-3p	protein NETWORKED 1B-like [Glycine max]
Unigene10563	mpi-miR9778-5p	U4/U6.U5 small nuclear ribonucleoprotein 27 kDa protein isoform X1 [Vigna angularis]
Unigene10564	mpi-nmiR0003-3p	probable WRKY transcription factor 32 isoform X2 [Cajanus cajan]
Unigene10566	mpi-nmiR0017-3p	dnaJ protein homolog 1-like [Cajanus cajan]
Unigene10567	mpi-nmiR0017-3p	-
Unigene10568	mpi-nmiR0017-3p	-
Unigene10569	mpi-nmiR0096-3p	amino acid transporter ANTL3-like [Vigna angularis]
Unigene10586	mpi-miR159i-3p	group 1 family glycosyltransferase [Medicago truncatula]
Unigene10597	mpi-nmiR0017-3p	Nucleolar GTP-binding protein 1 [Glycine soja]
Unigene10647	mpi-miR390c-5p; mpi-miR390a-5p	pentatricopeptide repeat-containing protein At3g09650, chloroplastic [Cicer arietinum]
Unigene10672	mpi-miR530-5p	protein DETOXIFICATION 45, chloroplastic isoform X3 [Cajanus cajan]
Unigene10712	mpi-nmiR0027-3p	galactokinase-like, partial [Ziziphus jujuba]
Unigene10739	mpi-nmiR0017-3p	LOW QUALITY PROTEIN: ethylene-responsive transcription factor ABI4-like [Glycine max]
Unigene10745	mpi-miR319n-3p	CSC1-like protein ERD4 [Cicer arietinum]
Unigene10771	mpi-nmiR0130-3p; mpi-nmiR0131-3p	probable protein phosphatase 2C 49 [Vigna radiata var. radiata] [Vigna radiata]
Unigene10892	mpi-nmiR0014-5p	DNA excision repair protein ERCC-1 isoform X2 [Glycine max]
Unigene10934	mpi-miR2089-5p; mpi-nmiR0004-3p	disease resistance-like protein, partial [Glycine max]
Unigene10960	mpi-nmiR0017-3p	3-ketoacyl-CoA synthase 4 [Nicotiana attenuata]
Unigene1103	mpi-nmiR0005-5p	Ectonucleotide pyrophosphatase/phosphodiesterase family member 3 [Glycine soja]
Unigene11042	mpi-nmiR0017-3p	Tyrosine--tRNA ligase, cytoplasmic [Glycine soja]
Unigene11069	mpi-miR396i-5p; mpi-miR396a-5p; mpi-miR396h-5p; mpi-miR396e-5p	transcription initiation factor TFIID subunit 6 [Vigna angularis]
Unigene11077	mpi-miR2119-3p	probable DEAD-box ATP-dependent RNA helicase 48 isoform X3 [Lupinus angustifolius]
Unigene11097	mpi-miR159e-5p	patellin-6-like [Vigna radiata var. radiata] [Vigna radiata]
Unigene11105	mpi-nmiR0017-3p	UPF0503 protein At3g09070, chloroplastic-like [Vigna angularis]
Unigene11148	mpi-nmiR0125-5p; mpi-nmiR0127-5p	pentatricopeptide repeat-containing protein At3g49240 [Cajanus cajan]
Unigene11166	mpi-miR398d	glycerol-3-phosphate transporter [Medicago truncatula]
Unigene11229	mpi-nmiR0017-3p	histone deacetylase family protein [Medicago truncatula]
Unigene11288	mpi-nmiR0017-3p	alpha-(1,4)-fucosyltransferase [Cajanus cajan]
Unigene11289	mpi-miR159e-5p	mediator of RNA polymerase II transcription subunit 11-like [Cajanus cajan]
Unigene11307	mpi-miR166r-3p; mpi-miR166h-3p	RNA-binding protein CP31B, chloroplastic [Glycine max]
Unigene11407	mpi-nmiR0107-5p	BTB/POZ and MATH domain-containing protein 2 isoform X1 [Lupinus angustifolius]
Unigene11416	mpi-miR172c-3p	plant/MOJ9-14 protein [Medicago truncatula]
Unigene1148	mpi-miR390a-3p	TMV resistance protein N-like [Vigna angularis]
Unigene11516	mpi-nmiR0049-5p	phytoene synthase 2, chloroplastic [Arachis duranensis]
Unigene11530	mpi-miR162d-3p	Disease resistance RPP8-like protein 3 [Glycine soja]
Unigene1162	mpi-miR396a-3p	-
Unigene11719	mpi-nmiR0013-5p	ABC transporter C family member 2 [Cajanus cajan]
Unigene11939	mpi-miR2089-5p	LOW QUALITY PROTEIN: protein SUPPRESSOR OF npr1-1, CONSTITUTIVE 1-like [Cicer arietinum]
Unigene12076	mpi-nmiR0010-3p	BTB/POZ domain-containing protein At5g48800-like isoform X1 [Glycine max]
Unigene12147	mpi-nmiR0017-3p	CRS2-associated factor 1, mitochondrial isoform X2 [Cajanus cajan]
Unigene12153	mpi-nmiR0017-3p	N-(5'-phosphoribosyl)anthranilate isomerase 1, chloroplastic-like isoform X1 [Glycine max]
Unigene12191	mpi-nmiR0017-3p	Lipoamide acyltransferase component of branched-chain alpha-keto acid dehydrogenase complex, mitochondrial [Glycine soja]
Unigene12244	mpi-nmiR0017-3p	nucleolar GTP-binding protein 2 [Cicer arietinum]
Unigene12245	mpi-nmiR0017-3p	Transcription initiation factor IIB [Glycine soja]
Unigene12342	mpi-nmiR0078-5p; mpi-nmiR0079-5p	uncharacterized protein LOC100810326 isoform X2 [Glycine max]
Unigene12364	mpi-miR1511-3p	mediator of RNA polymerase II transcription subunit 14 [Vigna radiata var. radiata] [Vigna radiata]
Unigene12538	mpi-miR1510-5p	NBS-LRR type R protein, Nbs7-Pi2 [Oryza sativa Indica Group]
Unigene12589	mpi-miR408a-3p; mpi-miR408d-3p	zinc finger CCCH domain-containing protein 41 [Vigna radiata var. radiata] [Vigna radiata]
Unigene12646	mpi-nmiR0047-3p	-
Unigene12676	mpi-nmiR0017-3p	-
Unigene12834	mpi-miR396a-3p	Protein lap1 [Cajanus cajan]
Unigene13096	mpi-nmiR0047-3p	-
Unigene13191	mpi-nmiR0009-5p	subtilisin-like protease SBT2.4 [Cajanus cajan]
Unigene13217	mpi-miR1507c-3p	zeatin O-glucosyltransferase-like [Glycine max]
Unigene13295	mpi-nmiR0008-3p	gamma-glutamyltranspeptidase 3 [Glycine max]
Unigene13330	mpi-miR397a-5p	serine/threonine protein phosphatase 2A 57 kDa regulatory subunit B' theta isoform-like [Glycine max]
Unigene13416	mpi-nmiR0017-3p	nardilysin [Cicer arietinum]
Unigene13457	mpi-miR396i-3p	GDSL esterase/lipase [Glycine soja]
Unigene13483	mpi-miR396j-5p	G-type lectin S-receptor-like serine/threonine-protein kinase At4g27290 [Cajanus cajan]
Unigene13517	mpi-nmiR0014-5p	TMV resistance protein N-like [Arachis ipaensis]
Unigene13542	mpi-nmiR0047-3p	Copia protein [Cajanus cajan]
Unigene13570	mpi-nmiR0083-3p	E3 ubiquitin-protein ligase UPL1-like isoform X2 [Glycine max]
Unigene13582	mpi-miR166a-5p	DNA topoisomerase 3-alpha-like [Juglans regia]
Unigene13621	mpi-nmiR0017-3p	DNA replication licensing factor MCM2 [Cicer arietinum]
Unigene13660	mpi-miR159b-3p	uncharacterized hydrolase YugF [Arachis ipaensis]
Unigene13945	mpi-miR171j-3p	ABC transporter C family member 9 [Glycine soja]
Unigene14001	mpi-miR159h-3p	Pentatricopeptide repeat-containing protein, chloroplastic [Glycine soja]
Unigene14008	mpi-nmiR0047-3p	-
Unigene14178	mpi-miR399a-3p; mpi-miR399l-3p; mpi-miR399g-3p; mpi-miR399b-3p; mpi-miR399m-3p	protein IQ-DOMAIN 31-like [Cajanus cajan]
Unigene14216	mpi-nmiR0017-3p	uncharacterized protein DDB_G0284459 [Vigna radiata var. radiata] [Vigna radiata]
Unigene14377	mpi-nmiR0017-3p	tRNA (guanine-N(1)-)-methyltransferase [Cajanus cajan]
Unigene14400	mpi-miR1510-3p; mpi-miR2118-3p	NB-ARC domain disease resistance protein [Medicago truncatula]
Unigene14443	mpi-miR159i-3p	phosphatidylinositol N-acetylglucosaminyltransferase subunit A-like [Glycine max]
Unigene14622	mpi-miR159i-3p; mpi-miR319o-3p; mpi-miR319j-3p; mpi-miR319k-3p; mpi-miR319f-3p; mpi-miR319e-3p	serine/threonine-protein kinase EDR1-like isoform X2 [Glycine max]
Unigene1471	mpi-nmiR0015-3p	probable 6-phosphogluconolactonase 4, chloroplastic [Cajanus cajan]
Unigene14804	mpi-miR167j-5p	hydroxyproline-rich glycoprotein family protein [Medicago truncatula]
Unigene14820	mpi-nmiR0020-3p; mpi-nmiR0121-3p	RHOMBOID-like protein 1 [Arachis duranensis]
Unigene14856	mpi-miR399a-3p; mpi-miR399i-3p	protein CHROMATIN REMODELING 20-like isoform X1 [Glycine max]
Unigene15032	mpi-nmiR0128-3p	probable serine incorporator isoform X2 [Arachis duranensis]
Unigene15132	mpi-nmiR0080-3p; mpi-nmiR0081-3p	transcription factor bHLH104-like isoform X1 [Glycine max]
Unigene15305	mpi-miR8175-3p	heat shock 70 kDa protein 17-like [Glycine max]
Unigene15359	mpi-miR159j-3p	exocyst complex component SEC5A-like isoform X1 [Cicer arietinum]
Unigene15362	mpi-nmiR0103-5p	-
Unigene15373	mpi-miR167h-5p	DnaJ like subfamily B member 14 [Glycine soja]
Unigene15380	mpi-nmiR0038-5p	30S ribosomal protein S16-2, chloroplastic/mitochondrial-like [Cajanus cajan]
Unigene15419	mpi-miR156k-5p; mpi-miR156g-5p; mpi-miR156s-5p; mpi-miR156c-5p	2-Cys peroxiredoxin BAS1, chloroplastic-like [Cajanus cajan]
Unigene15495	mpi-miR396c-5p; mpi-miR396a-5p	cyclic nucleotide-gated ion channel 2 [Glycine max]
Unigene15523	mpi-miR444-3p	DnaJ heat shock amino-terminal domain protein [Medicago truncatula]
Unigene15559	mpi-miR166a-5p; mpi-nmiR0017-3p	hypothetical protein TSUD_255150 [Trifolium subterraneum]
Unigene15571	mpi-nmiR0038-5p	beta-conglycinin alpha prime subunit [Glycine max]
Unigene15669	mpi-miR1510-3p	lactation elevated protein 1 [Vigna radiata var. radiata] [Vigna radiata]
Unigene15699	mpi-nmiR0012-3p	-
Unigene15710	mpi-nmiR0017-3p	Linoleate 13S-lipoxygenase 3-1, chloroplastic [Glycine soja]
Unigene15721	mpi-nmiR0004-5p; mpi-nmiR0135-5p	hypothetical protein glysoja_009711 [Glycine soja]
Unigene15777	mpi-nmiR0017-3p	LOW QUALITY PROTEIN: transcription factor MYB1R1-like [Arachis ipaensis]
Unigene15871	mpi-miR5559-5p	-
Unigene15935	mpi-nmiR0017-3p	Nuclear pore complex protein Nup133 family [Cajanus cajan]
Unigene1595	mpi-nmiR0015-3p	-
Unigene16015	mpi-nmiR0013-5p	filaggrin [Vigna angularis]
Unigene16164	mpi-miR396a-5p	Salt tolerance protein [Glycine soja]
Unigene16211	mpi-nmiR0128-3p	WRC protein [Medicago truncatula]
Unigene16261	mpi-nmiR0004-5p	-
Unigene1627	mpi-miR159a-3p; mpi-miR159d-3p; mpi-miR159c-3p; mpi-miR159g-3p; mpi-miR159i-3p	hypothetical protein glysoja_024904 [Glycine soja]
Unigene16315	mpi-miR482a-3p; mpi-miR482b-3p	uncharacterized protein LOC108322753 [Vigna angularis]
Unigene16325	mpi-nmiR0040-3p	-
Unigene16365	mpi-miR171h-3p	-
Unigene16463	mpi-miR399i-3p; mpi-miR399e-3p	TMV resistance protein N-like isoform X2 [Cajanus cajan]
Unigene16490	mpi-nmiR0017-3p	-
Unigene16497	mpi-nmiR0046-3p	hypothetical protein GLYMA_19G136200 [Glycine max]
Unigene16517	mpi-nmiR0015-3p	NADH dehydrogenase subunit 4, partial (mitochondrion) [Solanum melongena]
Unigene16624	mpi-miR167i-5p; mpi-miR167a-5p	elongator complex protein 1 [Arachis ipaensis]
Unigene16667	mpi-miR172c-3p	glutamyl-tRNA(Gln) amidotransferase subunit A isoform X2 [Vigna angularis]
Unigene16808	mpi-nmiR0036-3p	probable vacuolar amino acid transporter YPQ1 isoform X2 [Glycine max]
Unigene16915	mpi-nmiR0017-3p	nucleolin [Cajanus cajan]
Unigene16923	mpi-nmiR0026-5p	Chaperone protein ClpB1 [Glycine soja]
Unigene17138	mpi-nmiR0020-3p; mpi-nmiR0121-3p	-
Unigene17216	mpi-miR1514-5p	CCR4-NOT transcription complex subunit 1-like isoform X2 [Glycine max]
Unigene17231	mpi-miR399a-3p; mpi-miR399l-3p; mpi-miR399k-3p; mpi-miR399g-3p; mpi-miR399h-3p; mpi-miR399b-3p; mpi-miR399c-3p; mpi-miR399i-3p; mpi-miR399d-3p; mpi-miR399e-3p; mpi-miR399j-3p; mpi-miR399m-3p; mpi-miR399f-3p	probable ubiquitin-conjugating enzyme E2 24 isoform X3 [Glycine max]
Unigene17236	mpi-miR398e-3p	Inactive ubiquitin carboxyl-terminal hydrolase 54 [Glycine soja]
Unigene17276	mpi-nmiR0004-3p	serine/arginine-rich SC35-like splicing factor SCL30 isoform X2 [Beta vulgaris subsp. vulgaris] [Beta vulgaris]
Unigene17280	mpi-miR2643-3p	pentatricopeptide repeat-containing protein At1g13040, mitochondrial [Cajanus cajan]
Unigene17300	mpi-miR171c-3p; mpi-miR171i-3p; mpi-miR171h-3p; mpi-miR171a	ubiquitin carboxyl-terminal hydrolase 18-like [Cajanus cajan]
Unigene17342	mpi-miR156d-3p	-
Unigene17348	mpi-miR167h-5p	E3 ubiquitin-protein ligase RGLG4-like [Cajanus cajan]
Unigene17383	mpi-nmiR0017-3p	auxin-responsive protein IAA11-like [Vigna radiata var. radiata] [Vigna radiata]
Unigene17399	mpi-miR156u-5p	uncharacterized protein LOC101496198 [Cicer arietinum]
Unigene17501	mpi-miR319o-3p	serine-rich adhesin for platelets-like [Arachis ipaensis]
Unigene17559	mpi-miR166q-3p; mpi-miR166i-3p	adhesive plaque matrix protein-like [Cicer arietinum]
Unigene17562	mpi-nmiR0033-5p	probable E3 ubiquitin-protein ligase RHC1A [Cajanus cajan]
Unigene17565	mpi-miR396i-3p	protein ROOT INITIATION DEFECTIVE 3 [Cajanus cajan]
Unigene17569	mpi-nmiR0042-5p	orf176 (mitochondrion) [Beta vulgaris subsp. vulgaris] [Beta vulgaris]
Unigene17575	mpi-miR156t-5p; mpi-miR156j-5p	hypothetical protein glysoja_046468 [Glycine soja]
Unigene17602	mpi-miR390c-5p	nuclear pore complex protein NUP214-like [Glycine max]
Unigene17652	mpi-miR166a-5p	Dual specificity protein kinase pom1 [Glycine soja]
Unigene17677	mpi-nmiR0135-5p	ankyrin repeat plant-like protein, partial [Medicago truncatula]
Unigene17682	mpi-miR1510-3p; mpi-nmiR0004-3p	disease resistance protein RML1A-like [Glycine max]
Unigene17716	mpi-nmiR0125-5p; mpi-nmiR0127-5p	mitochondrial substrate carrier family protein C-like [Glycine max]
Unigene17773	mpi-miR168b-5p	-
Unigene17802	mpi-nmiR0010-3p	sec-independent protein translocase protein TATB, chloroplastic-like [Glycine max]
Unigene17891	mpi-miR156g-5p	-
Unigene17957	mpi-miR408d-3p; mpi-miR408c-3p	Upstream activation factor subunit UAF30 [Glycine soja]
Unigene17973	mpi-miR162b-3p; mpi-miR162a-3p; mpi-miR162c-3p; mpi-miR162d-3p; mpi-miR162e-3p; mpi-miR162b-5p; mpi-miR162a-5p	hypothetical protein LR48_Vigan01g268600 [Vigna angularis]
Unigene17974	mpi-miR162b-3p; mpi-miR162a-3p; mpi-miR162c-3p; mpi-miR162d-3p; mpi-miR162e-3p; mpi-miR162b-5p; mpi-miR162a-5p	hypothetical protein LR48_Vigan01g268600 [Vigna angularis]
Unigene18051	mpi-nmiR0041-3p	CW-type zinc-finger protein [Medicago truncatula]
Unigene18094	mpi-nmiR0017-3p	Tubulin-specific chaperone D [Glycine soja]
Unigene18202	mpi-nmiR0041-3p	probable LRR receptor-like serine/threonine-protein kinase At1g06840 isoform X2 [Glycine max]
Unigene18207	mpi-miR156j-5p	eukaryotic translation initiation factor 3 subunit M-like [Cajanus cajan]
Unigene18257	mpi-miR5139-5p; mpi-miR8155-3p	-
Unigene18288	mpi-nmiR0017-3p	probable methyltransferase PMT10 isoform X1 [Arachis ipaensis]
Unigene18290	mpi-nmiR0017-3p	probable methyltransferase PMT10 [Glycine max]
Unigene18301	mpi-miR167e-5p; mpi-miR167i-5p; mpi-miR167a-5p	-
Unigene18375	mpi-nmiR0017-3p	Inducer of CBF expression b [Prunus mume]
Unigene18439	mpi-nmiR0017-3p	-
Unigene18447	mpi-nmiR0017-3p	rho GDP-dissociation inhibitor 1-like [Cajanus cajan]
Unigene18458	mpi-miR166o-3p; mpi-miR166r-3p	Magnesium-chelatase subunit H [Cajanus cajan]
Unigene18474	mpi-miR159b-3p	GPN-loop GTPase 2 [Lupinus angustifolius]
Unigene18480	mpi-miR396c-5p; mpi-miR396a-5p; mpi-miR396f-5p	high mobility group B protein 14 [Lupinus angustifolius]
Unigene18496	mpi-miR1515-5p	E3 ubiquitin-protein ligase MIEL1 [Cajanus cajan]
Unigene18499	mpi-nmiR0047-3p	-
Unigene18521	mpi-nmiR0012-3p	Bromodomain adjacent to zinc finger domain protein 1A [Cajanus cajan]
Unigene18635	mpi-miR167e-5p; mpi-miR167k-5p; mpi-miR167d-5p; mpi-miR167c-5p; mpi-miR167i-5p; mpi-miR167a-5p; mpi-miR167j-5p	-
Unigene18674	mpi-nmiR0017-3p	nucleolin-like [Vigna angularis]
Unigene1870	mpi-nmiR0016-3p	-
Unigene18733	mpi-nmiR0128-3p	pyruvate dehydrogenase E1 component subunit beta-3, chloroplastic-like [Cajanus cajan]
Unigene18764	mpi-miR162a-3p	tetratricopeptide repeat protein 38 [Lupinus angustifolius]
Unigene18769	mpi-nmiR0017-3p	nuclear polyadenylated RNA-binding protein 3-like [Cajanus cajan]
Unigene18785	mpi-miR319a-3p; mpi-miR319o-3p; mpi-miR319n-3p	outer envelope pore protein 16-2, chloroplastic-like [Glycine max]
Unigene18786	mpi-miR319o-3p; mpi-miR319n-3p; mpi-miR319b-3p; mpi-miR319e-3p	outer envelope pore protein 16-2, chloroplastic [Arachis ipaensis]
Unigene18787	mpi-miR319o-3p; mpi-miR319n-3p; mpi-miR319b-3p; mpi-miR319e-3p	outer envelope pore protein [Medicago truncatula]
Unigene18807	mpi-miR2089-5p	F-box/kelch-repeat protein SKIP4 isoform X1 [Cicer arietinum]
Unigene18838	mpi-miR398g-3p; mpi-miR398d	enoyl-CoA delta isomerase 2, peroxisomal-like [Cicer arietinum]
Unigene18847	mpi-miR396i-3p; mpi-miR396b-3p	probable leucine-rich repeat receptor-like protein kinase At1g68400 [Glycine max]
Unigene18872	mpi-nmiR0017-3p	formin-binding protein 4 [Vigna angularis]
Unigene18878	mpi-miR399e-3p	IRK-interacting protein-like [Glycine max]
Unigene18896	mpi-nmiR0135-5p	PLASMODESMATA CALLOSE-BINDING PROTEIN 5-like [Cajanus cajan]
Unigene18919	mpi-nmiR0017-3p	BURP domain-containing protein BNM2A-like [Cajanus cajan]
Unigene18937	mpi-nmiR0017-3p	microfibrillar-associated protein 1-like [Cajanus cajan]
Unigene18999	mpi-nmiR0004-5p	-
Unigene19029	mpi-nmiR0086-5p; mpi-nmiR0088-5p; mpi-nmiR0090-5p; mpi-nmiR0094-5p	plant/T32G24-2 protein [Medicago truncatula]
Unigene19075	mpi-nmiR0128-3p	remorin-like [Vigna radiata var. radiata] [Vigna radiata]
Unigene19089	mpi-miR5139-5p	protein IQ-DOMAIN 14-like [Glycine max]
Unigene19192	mpi-nmiR0017-3p	-
Unigene19245	mpi-miR396g-5p	transcription factor bHLH79 [Cajanus cajan]
Unigene1928	mpi-miR1510-5p	disease resistance protein (TIR-NBS-LRR class) [Medicago truncatula]
Unigene19295	mpi-nmiR0017-3p	UPF0503 protein At3g09070, chloroplastic [Vigna radiata var. radiata] [Vigna radiata]
Unigene19318	mpi-nmiR0128-3p	spermidine hydroxycinnamoyl transferase-like isoform X2 [Glycine max]
Unigene19336	mpi-nmiR0017-3p	uncharacterized protein LOC108325301 [Vigna angularis]
Unigene19353	mpi-nmiR0051-3p	BSD domain protein [Medicago truncatula]
Unigene19426	mpi-miR319a-3p; mpi-miR319o-3p; mpi-miR319c-3p; mpi-miR319j-3p; mpi-miR319k-3p; mpi-miR319l-3p; mpi-miR319m-3p; mpi-miR319b-3p; mpi-miR319f-3p; mpi-miR319e-3p	transcription factor TCP2 [Vigna radiata var. radiata] [Vigna radiata]
Unigene19443	mpi-miR156e-3p	-
Unigene19519	mpi-nmiR0004-5p	-
Unigene19584	mpi-nmiR0017-3p	-
Unigene19586	mpi-nmiR0017-3p	-
Unigene19587	mpi-nmiR0017-3p	probable E3 ubiquitin ligase SUD1 isoform X2 [Glycine max]
Unigene19594	mpi-miR894-5p	translation initiation factor eIF-2B subunit delta [Arachis ipaensis]
Unigene19607	mpi-nmiR0017-3p	serine/threonine-protein kinase HT1-like [Vigna radiata var. radiata] [Vigna radiata]
Unigene19621	mpi-miR156g-5p	tRNA(Ile)-lysidine synthase [Glycine soja]
Unigene19719	mpi-nmiR0101-3p	rac-like GTP-binding protein RAC1-like [Cicer arietinum]
Unigene19738	mpi-nmiR0125-5p; mpi-nmiR0127-5p	-
Unigene19777	mpi-miR390a-3p	peroxidase 73-like [Lupinus angustifolius]
Unigene19785	mpi-miR168b-5p	glucose-6-phosphate isomerase, cytosolic [Cajanus cajan]
Unigene19786	mpi-miR166c-3p; mpi-miR166b-3p; mpi-miR166q-3p; mpi-miR166n-3p; mpi-miR166i-3p; mpi-miR166p-3p; mpi-miR166t-3p	sucrose transporter [Glycine max]
Unigene19807	mpi-miR2643-3p; mpi-nmiR0101-3p	vacuolar amino acid transporter 1-like [Glycine max]
Unigene19850	mpi-miR8175-3p	protein STRUBBELIG-RECEPTOR FAMILY 3-like [Cajanus cajan]
Unigene19856	mpi-nmiR0128-3p	-
Unigene19877	mpi-miR1507c-3p	protein MICRORCHIDIA 7-like isoform X1 [Cajanus cajan]
Unigene19905	mpi-nmiR0019-5p; mpi-nmiR0066-5p	auxin response factor 18-like [Cajanus cajan]
Unigene19937	mpi-miR1507c-3p	auxin-responsive protein IAA14-like [Lupinus angustifolius]
Unigene19969	mpi-miR171d; mpi-nmiR0020-3p; mpi-nmiR0121-3p	fasciclin domain protein [Medicago truncatula]
Unigene19979	mpi-nmiR0102-5p	probable methyltransferase PMT25 isoform X1 [Glycine max]
Unigene20014	mpi-nmiR0021-5p	-
Unigene20034	mpi-nmiR0017-3p	myb-like protein U [Cajanus cajan]
Unigene2008	mpi-miR156j-5p	-
Unigene20105	mpi-miR2119-3p	early nodulin-like protein 1 [Vigna radiata var. radiata] [Vigna radiata]
Unigene20111	mpi-miR162b-3p; mpi-miR162a-3p	uncharacterized LOC100305565 [Glycine max]
Unigene20136	mpi-miR156s-5p	mitogen-activated protein kinase kinase kinase YODA-like [Glycine max]
Unigene20158	mpi-miR408d-3p; mpi-miR408c-3p	Poly(A) RNA polymerase cid14 [Glycine soja]
Unigene20243	mpi-nmiR0125-3p; mpi-nmiR0127-3p	uncharacterized protein LOC109802425 [Cajanus cajan]
Unigene20252	mpi-miR167i-5p; mpi-miR167a-5p	protein LIGHT-DEPENDENT SHORT HYPOCOTYLS 10-like [Cicer arietinum]
Unigene20262	mpi-miR159d-3p; mpi-miR159i-3p; mpi-miR319o-3p; mpi-miR319e-3p	NAC transcription factor 25-like [Cajanus cajan]
Unigene20409	mpi-nmiR0017-3p	probable LRR receptor-like serine/threonine-protein kinase At5g10290 [Cajanus cajan]
Unigene20453	mpi-nmiR0022-3p; mpi-nmiR0074-3p; mpi-nmiR0075-3p	tripeptidyl-peptidase 2 isoform X2 [Cajanus cajan]
Unigene20466	mpi-nmiR0017-3p	bromodomain-containing protein DDB_G0270170 [Vigna angularis]
Unigene20475	mpi-nmiR0023-3p	bidirectional sugar transporter N3-like [Glycine max]
Unigene20481	mpi-nmiR0017-3p	Rpp4C4 [Medicago truncatula]
Unigene20590	mpi-nmiR0128-3p	-
Unigene20613	mpi-nmiR0017-3p	copper methylamine oxidase-like [Vigna radiata var. radiata] [Vigna radiata]
Unigene20720	mpi-nmiR0017-3p	uncharacterized protein LOC101499859 [Cicer arietinum]
Unigene20721	mpi-nmiR0017-3p	hypothetical protein PHAVU_001G187300g [Phaseolus vulgaris]
Unigene20739	mpi-miR156d-3p	carbohydrate-binding X8 domain protein [Medicago truncatula]
Unigene20740	mpi-miR156d-3p	mucin-5AC-like [Cajanus cajan]
Unigene20752	mpi-nmiR0017-3p	receptor-like serine/threonine-protein kinase At4g25390 [Cicer arietinum]
Unigene20757	mpi-miR535-5p	uncharacterized protein LOC106756156 [Vigna radiata var. radiata] [Vigna radiata]
Unigene2078	mpi-miR156n-5p	polyphosphoinositide binding protein Ssh2p [Glycine max]
Unigene20813	mpi-nmiR0128-3p	probable alpha,alpha-trehalose-phosphate synthase [UDP-forming] 7 [Cajanus cajan]
Unigene20830	mpi-nmiR0015-3p	BEL1-like homeodomain protein 1 [Glycine max]
Unigene20839	mpi-nmiR0017-3p	-
Unigene20864	mpi-miR172a-3p	protein LUTEIN DEFICIENT 5, chloroplastic [Glycine max]
Unigene20896	mpi-nmiR0135-5p	LOW QUALITY PROTEIN: sodium/hydrogen exchanger 4 [Cicer arietinum]
Unigene20907	mpi-nmiR0020-3p; mpi-nmiR0121-3p	-
Unigene2095	mpi-miR167h-5p; mpi-miR167i-5p; mpi-miR167a-5p	DUF3148 family protein [Medicago truncatula]
Unigene20967	mpi-miR156j-5p	probable inactive leucine-rich repeat receptor-like protein kinase At1g66830 [Glycine max]
Unigene21006	mpi-miR2643-3p	diaminopimelate decarboxylase 1, chloroplastic-like isoform X1 [Glycine max]
Unigene2104	mpi-miR399i-3p; mpi-miR399f-3p	-
Unigene21043	mpi-nmiR0017-3p	probable protein S-acyltransferase 12 [Vigna radiata var. radiata] [Vigna radiata]
Unigene21163	mpi-nmiR0017-3p	pentatricopeptide repeat-containing protein At2g26790, mitochondrial [Lupinus angustifolius]
Unigene21214	mpi-nmiR0015-3p	-
Unigene21273	mpi-miR408d-3p	heptahelical transmembrane protein 4-like isoform X1 [Vigna angularis]
Unigene21280	mpi-nmiR0017-3p	kelch domain-containing protein 4 [Vigna radiata var. radiata] [Vigna radiata]
Unigene21281	mpi-nmiR0017-3p	kelch domain-containing protein 4 [Vigna radiata var. radiata] [Vigna radiata]
Unigene21282	mpi-nmiR0017-3p	Splicing factor 3B subunit 2 [Glycine soja]
Unigene21285	mpi-miR396h-5p	carboxilic ester hydrolase [Phaseolus vulgaris]
Unigene21331	mpi-nmiR0132-5p	actin-related protein 7-like [Vigna radiata var. radiata] [Vigna radiata]
Unigene21444	mpi-miR444-3p	Potassium transporter 7 [Glycine soja]
Unigene21447	mpi-miR5139-5p	probable GTP diphosphokinase RSH2, chloroplastic [Cajanus cajan]
Unigene21545	mpi-nmiR0010-3p	polyadenylate-binding protein-interacting protein 7-like [Glycine max]
Unigene21564	mpi-nmiR0096-3p	spindle pole body protein pcp1-like isoform X2 [Lupinus angustifolius]
Unigene21586	mpi-nmiR0125-5p; mpi-nmiR0127-5p	dihydropyrimidinase-like [Cajanus cajan]
Unigene21630	mpi-nmiR0017-3p	DUF616 family protein [Medicago truncatula]
Unigene21683	mpi-nmiR0128-3p	-
Unigene21704	mpi-miR156j-5p	GRIP and coiled-coil domain-containing protein 2 [Cajanus cajan]
Unigene21774	mpi-nmiR0096-3p	homeobox protein HD1 [Vigna angularis]
Unigene21821	mpi-miR172b-3p	RNA-binding protein 39-like [Glycine max]
Unigene21830	mpi-miR172b-3p	RNA-binding protein 39-like [Cajanus cajan]
Unigene21832	mpi-miR172b-3p	RNA-binding protein 39-like [Cajanus cajan]
Unigene21912	mpi-miR156a-5p; mpi-miR156l-5p; mpi-miR156t-5p; mpi-miR156i-5p	sugar transport protein 5-like [Glycine max]
Unigene21984	mpi-nmiR0125-5p; mpi-nmiR0127-5p	cellulose synthase A catalytic subunit 3 [UDP-forming] [Cajanus cajan]
Unigene22002	mpi-nmiR0025-5p	UDP-glycosyltransferase 6 [Pueraria montana var. lobata] [Pueraria montana]
Unigene22005	mpi-nmiR0038-5p	Phospholipase A2 like 3 [Glycine soja]
Unigene22006	mpi-nmiR0004-5p	probable aldo-keto reductase 1 isoform X2 [Cajanus cajan]
Unigene22033	mpi-nmiR0017-3p	GT-2 factor, partial [Glycine max]
Unigene22069	mpi-miR167f-5p; mpi-miR167i-5p	1-deoxy-D-xylulose-5-phosphate synthase, chloroplastic-like [Brassica napus]
Unigene2209	mpi-nmiR0017-3p	DnaJ like subfamily B member 8 [Glycine soja]
Unigene22131	mpi-nmiR0108-3p	NDX1 homeobox protein [Lotus japonicus]
Unigene22133	mpi-nmiR0108-3p	NDX1 homeobox protein [Lotus japonicus]
Unigene22142	mpi-miR5139-5p	hypothetical protein VIGAN_09053900 [Vigna angularis var. angularis] [Vigna angularis]
Unigene22206	mpi-nmiR0133-5p	-
Unigene22208	mpi-miR156l-5p	-
Unigene22209	mpi-nmiR0133-5p	-
Unigene22215	mpi-nmiR0017-3p	ubiquitin-like-specific protease ESD4 [Glycine max]
Unigene2224	mpi-nmiR0026-5p	scarecrow-like protein 23 [Vigna angularis]
Unigene22419	mpi-nmiR0014-5p	disease resistance protein (TIR-NBS-LRR class) [Medicago truncatula]
Unigene22585	mpi-miR1510-5p	Disease resistance protein RPP13 [Glycine soja]
Unigene22630	mpi-miR160a-5p; mpi-miR160b	-
Unigene22696	mpi-miR159k-3p	-
Unigene22770	mpi-miR398c-3p; mpi-miR398e-3p; mpi-miR398a-3p; mpi-miR398d	superoxide dismutase [Cu-Zn] [Arachis duranensis]
Unigene22795	mpi-miR156t-5p	eukaryotic translation initiation factor 1A [Glycine max]
Unigene22796	mpi-nmiR0017-3p	leucine-rich repeat extensin-like protein 3 [Cajanus cajan]
Unigene22799	mpi-nmiR0017-3p	protein DOWNSTREAM OF FLC-like [Cajanus cajan]
Unigene22800	mpi-nmiR0028-3p	stearoyl-[acyl-carrier-protein] 9-desaturase 6, chloroplastic [Vigna angularis]
Unigene22812	mpi-miR156g-5p	Histone H1 [Cajanus cajan]
Unigene22833	mpi-miR156a-5p; mpi-miR156l-5p; mpi-miR156r-5p; mpi-miR156u-5p; mpi-miR156v-5p; mpi-miR156e-5p; mpi-miR156q-5p; mpi-miR156h-5p; mpi-miR156i-5p	protein RALF-like 34 [Cajanus cajan]
Unigene22848	mpi-nmiR0017-3p	UBP1-associated protein 2A-like [Vigna radiata var. radiata] [Vigna radiata]
Unigene22860	mpi-nmiR0047-3p	3-oxo-Delta(4,5)-steroid 5-beta-reductase [Glycine max]
Unigene22862	mpi-nmiR0072-5p	endoplasmin homolog isoform X1 [Glycine max]
Unigene2287	mpi-miR858a-5p; mpi-miR858b-5p	-
Unigene22876	mpi-nmiR0030-3p	DELLA protein GAI [Vigna radiata var. radiata] [Vigna radiata]
Unigene22883	mpi-miR390b-5p; mpi-miR390c-5p	somatic embryogenesis receptor kinase 1-like precursor [Glycine max]
Unigene22891	mpi-nmiR0083-3p	oxygen-evolving enhancer protein 2, chloroplastic [Glycine max]
Unigene22924	mpi-nmiR0004-5p	YTH domain-containing family protein 1-like isoform X1 [Cajanus cajan]
Unigene22944	mpi-miR1511-3p; mpi-miR393c-3p; mpi-miR5139-5p; mpi-miR8155-3p	protein AUXIN SIGNALING F-BOX 2-like [Glycine max]
Unigene22964	mpi-nmiR0017-3p	cellulose synthase A catalytic subunit 1 [UDP-forming] [Cajanus cajan]
Unigene22994	mpi-miR8175-3p	protein SRC2 homolog [Glycine max]
Unigene23047	mpi-miR168e-5p; mpi-miR168b-5p	protein argonaute 1 [Glycine max]
Unigene23053	mpi-miR171g-3p	chromatin structure-remodeling complex protein SYD-like isoform X1 [Glycine max]
Unigene23093	mpi-nmiR0017-3p; mpi-nmiR0031-3p	probable membrane-associated kinase regulator 2 [Glycine max]
Unigene23111	mpi-nmiR0128-3p	protein TONNEAU 1b-like [Cicer arietinum]
Unigene23147	mpi-miR169a-5p; mpi-miR169d-5p; mpi-miR169e-5p	nuclear transcription factor Y subunit A-3-like isoform 2 [Phaseolus vulgaris]
Unigene23162	mpi-miR171b-3p; mpi-miR171g-3p	uncharacterized protein LOC100793420 [Glycine max]
Unigene23183	mpi-miR159h-3p	peptidyl-prolyl cis-trans isomerase NIMA-interacting 4 [Vigna radiata var. radiata] [Vigna radiata]
Unigene23208	mpi-miR156s-5p	E3 ubiquitin-protein ligase MBR2 isoform X1 [Glycine max]
Unigene23251	mpi-miR319f-3p	uncharacterized protein LOC109789671 [Cajanus cajan]
Unigene23279	mpi-nmiR0017-3p	Glutaredoxin-C5, chloroplastic [Glycine soja]
Unigene23349	mpi-miR5139-5p; mpi-miR8155-3p; mpi-nmiR0033-5p	probable E3 ubiquitin-protein ligase RHC1A [Cajanus cajan]
Unigene23363	mpi-nmiR0017-3p	Protein DEK [Glycine soja]
Unigene23370	mpi-miR156a-5p; mpi-miR156r-5p; mpi-miR156q-5p	carboxy-terminal domain cyclin [Medicago truncatula]
Unigene23372	mpi-nmiR0017-3p	PHD finger protein Alfin1 [Glycine max]
Unigene23423	mpi-miR156g-5p	calmodulin-like protein 5 [Populus euphratica]
Unigene23448	mpi-nmiR0107-5p	cell division control protein 2 homolog C [Lupinus angustifolius]
Unigene23454	mpi-nmiR0017-3p	phenylalanine--tRNA ligase beta subunit, cytoplasmic [Glycine max]
Unigene23533	mpi-miR396g-5p	glucan endo-1,3-beta-glucosidase 2-like [Vigna radiata var. radiata] [Vigna radiata]
Unigene23541	mpi-nmiR0015-3p	hypothetical protein glysoja_036148 [Glycine soja]
Unigene23546	mpi-nmiR0135-5p	proline-rich cell wall-like protein [Medicago truncatula]
Unigene23549	mpi-nmiR0084-5p	putative transcription elongation factor SPT5 homolog 1 [Vigna radiata var. radiata] [Vigna radiata]
Unigene23550	mpi-nmiR0135-5p	zinc finger protein HD1-like [Cajanus cajan]
Unigene23555	mpi-miR397a-5p	dentin sialophosphoprotein [Glycine max]
Unigene23581	mpi-nmiR0017-3p	protein SLOW GREEN 1, chloroplastic [Cajanus cajan]
Unigene23614	mpi-miR319f-3p	LOW QUALITY PROTEIN: auxin transport protein BIG-like [Glycine max]
Unigene23683	mpi-nmiR0083-3p	-
Unigene23732	mpi-miR156m-5p	30S ribosomal protein S20, chloroplastic [Cajanus cajan]
Unigene23765	mpi-miR390b-5p; mpi-miR390c-5p	Leucine-rich repeat receptor-like tyrosine-protein kinase [Glycine soja]
Unigene23793	mpi-nmiR0015-3p	hypothetical protein GLYMA_03G080200 [Glycine max]
Unigene23794	mpi-nmiR0125-5p; mpi-nmiR0127-5p	DUF3511 domain protein [Medicago truncatula]
Unigene23808	mpi-nmiR0005-5p	E3 ubiquitin-protein ligase [Glycine soja]
Unigene23817	mpi-miR166i-5p	protein ecdysoneless homolog [Cajanus cajan]
Unigene23827	mpi-miR166i-5p	outer envelope membrane protein 7 [Vigna angularis]
Unigene23837	mpi-nmiR0017-3p	serine/threonine-protein kinase SRK2A-like [Glycine max]
Unigene2387	mpi-nmiR0017-3p	-
Unigene23870	mpi-nmiR0017-3p	fructose-1,6-bisphosphatase, chloroplastic [Cajanus cajan]
Unigene23916	mpi-miR156v-5p	Sn1-specific diacylglycerol lipase alpha [Cajanus cajan]
Unigene23959	mpi-miR172a-3p; mpi-miR172b-3p	50S ribosomal protein L7/L12 [Vigna radiata var. radiata] [Vigna radiata]
Unigene23975	mpi-nmiR0017-3p	PRA1 family protein D-like [Cicer arietinum]
Unigene24001	mpi-nmiR0038-5p	CASP-like protein 2A2 [Glycine max]
Unigene24042	mpi-miR396h-3p; mpi-miR396d-3p	DUF2358 family protein [Medicago truncatula]
Unigene24098	mpi-miR159a-5p; mpi-miR159e-5p	protein BRICK 1 [Glycine max]
Unigene24115	mpi-nmiR0017-3p	reticulon-like protein B21 isoform X2 [Cajanus cajan]
Unigene24146	mpi-nmiR0033-5p	E3 ubiquitin-protein ligase CIP8-like [Cicer arietinum]
Unigene24155	mpi-miR1507c-3p	hypothetical protein MTR_1g110790 [Medicago truncatula]
Unigene24225	mpi-nmiR0047-3p	AP2-EREBP transcription factor, partial [Glycine max]
Unigene24267	mpi-miR482a-5p; mpi-miR482b-5p	DEAD-box ATP-dependent RNA helicase 57 isoform X2 [Arachis ipaensis]
Unigene24313	mpi-miR156n-5p	Mitochondrial substrate carrier family protein Q [Glycine soja]
Unigene24328	mpi-miR156u-5p	PRA1 family protein E-like [Glycine max]
Unigene24350	mpi-miR156l-5p	histone acetyltransferase MCC1-like [Glycine max]
Unigene24393	mpi-nmiR0132-5p	hypothetical protein PHAVU_004G100400g, partial [Phaseolus vulgaris]
Unigene24401	mpi-nmiR0034-3p	-
Unigene24406	mpi-nmiR0015-3p	protein phosphatase 2A regulatory B subunit family protein [Medicago truncatula]
Unigene2445	mpi-miR396h-3p; mpi-miR396d-3p	-
Unigene24517	mpi-miR168f-5p	cardiolipin synthase (CMP-forming), mitochondrial [Vigna radiata var. radiata] [Vigna radiata]
Unigene24532	mpi-miR159a-3p; mpi-miR159j-3p; mpi-miR159k-3p	Protein OSB2, chloroplastic [Glycine soja]
Unigene24534	mpi-miR166i-5p	-
Unigene24656	mpi-miR166k-5p	-
Unigene24658	mpi-miR8175-3p	importin-4 [Vigna angularis]
Unigene24682	mpi-miR156a-3p	-
Unigene24685	mpi-miR156k-5p	Cyclin-U1-1 [Glycine soja]
Unigene24697	mpi-miR1510-3p; mpi-nmiR0004-3p; mpi-nmiR0035-3p	hypothetical protein Csa_3G020010 [Cucumis sativus]
Unigene24720	mpi-miR156l-5p; mpi-miR156o-5p; mpi-miR156t-5p	U4/U6 small nuclear ribonucleoprotein PRP4-like protein [Glycine max]
Unigene24764	mpi-nmiR0017-3p	protein DCL, chloroplastic isoform X1 [Vigna radiata var. radiata] [Vigna radiata]
Unigene248	mpi-miR156s-5p	Transposon TX1 uncharacterized, partial [Cajanus cajan]
Unigene24863	mpi-miR166a-3p; mpi-miR166l-3p; mpi-miR166b-3p; mpi-miR166j-3p; mpi-miR166q-3p; mpi-miR166r-3p; mpi-miR166i-3p; mpi-miR166h-3p; mpi-miR166p-3p; mpi-miR166m-3p; mpi-miR166e-3p; mpi-miR166d	zinc finger protein 511 [Cajanus cajan]
Unigene24911	mpi-miR156j-5p	adagio protein 3 [Vigna radiata var. radiata] [Vigna radiata]
Unigene24942	mpi-nmiR0015-3p	tetratricopeptide repeat protein 7A-like [Glycine max]
Unigene24960	mpi-miR156s-5p	U-box domain-containing protein 3, partial [Cajanus cajan]
Unigene25035	mpi-miR156s-5p	THO complex subunit 5B [Cajanus cajan]
Unigene25059	mpi-nmiR0017-3p	protein trichome birefringence-like 25 [Vigna angularis]
Unigene251	mpi-miR156k-5p	truncated MADS-box transcription factor, partial [Pseudotsuga menziesii]
Unigene25222	mpi-nmiR0017-3p	general transcription factor 3C polypeptide 3 [Cajanus cajan]
Unigene25230	mpi-miR162b-5p	cyclic dof factor 3-like [Glycine max]
Unigene25272	mpi-miR319a-5p	hypothetical protein glysoja_006641 [Glycine soja]
Unigene25315	mpi-miR408d-3p	-
Unigene25328	mpi-miR858a-3p	cytochrome P450 89A2-like [Vigna radiata var. radiata] [Vigna radiata]
Unigene25336	mpi-miR156j-5p	uncharacterized protein LOC100784818 [Glycine max]
Unigene25493	mpi-miR156a-5p; mpi-miR156o-5p; mpi-miR156b-5p; mpi-miR156s-5p; mpi-miR156d-5p; mpi-miR156e-5p; mpi-miR156c-5p; mpi-miR156j-5p; mpi-miR156q-5p; mpi-miR156f-5p	cytochrome P450 CYP72A219-like [Cajanus cajan]
Unigene25537	mpi-miR482a-5p	probable protein arginine N-methyltransferase 3 [Cajanus cajan]
Unigene25588	mpi-nmiR0017-3p	zinc finger, C3HC4 type (RING finger) protein [Medicago truncatula]
Unigene25598	mpi-nmiR0038-5p	scarecrow-like protein 6 [Lupinus angustifolius]
Unigene25698	mpi-nmiR0036-3p	-
Unigene25770	mpi-miR396a-5p	uncharacterized protein LOC109805132 [Cajanus cajan]
Unigene25942	mpi-miR319f-3p	Peptidylprolyl isomerase domain and WD repeat-containing protein 1 [Cajanus cajan]
Unigene2602	mpi-miR156k-5p	probable alpha,alpha-trehalose-phosphate synthase [UDP-forming] 9 [Prunus mume]
Unigene26024	mpi-nmiR0017-3p	uncharacterized protein LOC103329665 [Prunus mume]
Unigene26146	mpi-nmiR0017-3p	probable serine/threonine-protein kinase At1g01540 [Glycine max]
Unigene2616	mpi-nmiR0013-5p	-
Unigene26173	mpi-miR530-5p	formin-like protein 13 [Glycine max]
Unigene26175	mpi-nmiR0017-3p	protein phosphatase 2C 29-like isoform X2 [Arachis duranensis]
Unigene26381	mpi-nmiR0017-3p	-
Unigene26514	mpi-nmiR0017-3p	phospholipid:diacylglycerol acyltransferase 1-like [Glycine max]
Unigene26818	mpi-nmiR0017-3p	transcription factor MafB-like [Prunus mume]
Unigene26836	mpi-nmiR0049-5p	bifunctional aspartokinase/homoserine dehydrogenase 1, chloroplastic-like [Vigna angularis]
Unigene26859	mpi-miR160a-3p	LINE-1 reverse transcriptase isogeny [Cajanus cajan]
Unigene26923	mpi-miR8175-3p	serine/threonine-protein kinase UCNL [Vigna radiata var. radiata] [Vigna radiata]
Unigene27176	mpi-miR397b-5p	probable xyloglucan endotransglucosylase/hydrolase protein 21 [Gossypium raimondii]
Unigene27207	mpi-nmiR0017-3p	Pleckstrin isogenyy domain-containing family M member 3 [Cajanus cajan]
Unigene27248	mpi-miR159i-3p	-
Unigene27318	mpi-miR156a-5p; mpi-miR156l-5p; mpi-miR156i-5p	TLC domain-containing protein 2 [Cajanus cajan]
Unigene27333	mpi-miR172a-3p; mpi-miR172c-3p; mpi-miR172b-3p	hypothetical protein MANES_04G016200 [Manihot esculenta]
Unigene27404	mpi-nmiR0038-5p	-
Unigene27415	mpi-nmiR0017-3p	CRM-domain containing factor CFM3, chloroplastic/mitochondrial-like [Lupinus angustifolius]
Unigene27424	mpi-miR1507c-3p	-
Unigene27495	mpi-miR159e-5p	pre-mRNA-splicing factor SLU7-like isoform X1 [Cajanus cajan]
Unigene2751	mpi-miR2119-3p	-
Unigene27592	mpi-miR8175-3p	E3 ubiquitin-protein ligase RING1-like [Glycine max]
Unigene27640	mpi-nmiR0017-3p	SNF1-related protein kinase regulatory subunit beta-2 isoform X2 [Glycine max]
Unigene2765	mpi-miR159a-5p; mpi-miR159e-5p	Transmembrane anterior posterior transformation protein 1 like [Glycine soja]
Unigene27665	mpi-miR156v-5p	-
Unigene27782	mpi-nmiR0039-3p	-
Unigene27862	mpi-nmiR0040-3p	-
Unigene27964	mpi-nmiR0047-3p	peroxisome biogenesis protein 2 [Cajanus cajan]
Unigene2805	mpi-nmiR0017-3p	protein GPR107-like [Cajanus cajan]
Unigene28071	mpi-nmiR0017-3p	extracellular ligand-gated ion channel protein [Medicago truncatula]
Unigene2808	mpi-nmiR0042-5p	uncharacterized mitochondrial protein AtMg00810-like [Vigna angularis]
Unigene28150	mpi-nmiR0044-3p; mpi-nmiR0044-5p	-
Unigene28240	mpi-nmiR0017-3p	-
Unigene28298	mpi-miR159f-3p; mpi-miR319o-3p	Protein mrp isogeny [Cajanus cajan]
Unigene28357	mpi-miR168b-5p	-
Unigene28368	mpi-nmiR0082-3p	-
Unigene28398	mpi-nmiR0017-3p	O-fucosyltransferase family protein [Medicago truncatula]
Unigene28403	mpi-nmiR0017-3p	ethylene-responsive transcription factor 1B-like [Vigna radiata var. radiata] [Vigna radiata]
Unigene28494	mpi-miR1510-3p	NBS-LRR protein [Cicer arietinum]
Unigene286	mpi-nmiR0098-3p; mpi-nmiR0099-3p	-
Unigene28639	mpi-miR530-5p	seed biotin-containing protein SBP65 [Glycine max]
Unigene28843	mpi-nmiR0017-3p	-
Unigene28861	mpi-nmiR0017-3p	WRKY transcription factor 22-like [Glycine max]
Unigene2894	mpi-miR399a-3p; mpi-miR399b-3p	phenylalanine--tRNA ligase, chloroplastic/mitochondrial [Vigna radiata var. radiata] [Vigna radiata]
Unigene28945	mpi-miR156l-5p; mpi-miR156o-5p	protein COFACTOR ASSEMBLY OF COMPLEX C SUBUNIT B CCB2, chloroplastic [Cajanus cajan]
Unigene28970	mpi-nmiR0010-3p	asparagine synthetase [glutamine-hydrolyzing] 3 [Lupinus angustifolius]
Unigene28975	mpi-nmiR0047-3p	-
Unigene28978	mpi-miR396i-3p; mpi-miR396b-3p	-
Unigene29034	mpi-nmiR0017-3p	1-phosphatidylinositol-3-phosphate 5-kinase FAB1B [Cicer arietinum]
Unigene29072	mpi-miR167h-5p	hypothetical protein PHAVU_006G112100g [Phaseolus vulgaris]
Unigene29158	mpi-nmiR0051-3p	-
Unigene29159	mpi-nmiR0045-5p	photosystem I P700 apoprotein A1, partial (chloroplast) [Camellia sinensis]
Unigene29162	mpi-miR858a-5p; mpi-miR858b-5p	transcription factor MYB12 [Glycine max]
Unigene29185	mpi-nmiR0132-5p	Pentatricopeptide repeat-containing protein At2g13600 family [Cajanus cajan]
Unigene29322	mpi-miR164b-5p	peroxisomal monodehydroascorbate reductase, partial [Glycine max]
Unigene2948	mpi-miR165-3p; mpi-miR166a-3p; mpi-miR166o-3p; mpi-miR166b-3p; mpi-miR166j-3p; mpi-miR166q-3p; mpi-miR166r-3p; mpi-miR166i-3p; mpi-miR166p-3p; mpi-miR166m-3p; mpi-miR166f-3p; mpi-miR166e-3p; mpi-miR166d	DNA-directed RNA polymerase I subunit RPA12-like [Cicer arietinum]
Unigene297	mpi-miR159k-3p; mpi-miR319a-3p; mpi-miR319o-3p; mpi-miR319c-3p; mpi-miR319j-3p; mpi-miR319h-3p; mpi-miR319p-3p; mpi-miR319e-3p	LMBR1 domain-containing protein 2 homolog A-like [Cajanus cajan]
Unigene29750	mpi-nmiR0017-3p	probable carotenoid cleavage dioxygenase 4, chloroplastic [Cajanus cajan]
Unigene29759	mpi-miR482c-3p; mpi-nmiR0102-5p	uncharacterized protein LOC109352028 isoform X2 [Lupinus angustifolius]
Unigene29798	mpi-miR1507c-3p	UDP-glycosyltransferase 73C3-like [Vigna radiata var. radiata] [Vigna radiata]
Unigene29863	mpi-nmiR0017-3p	Pentatricopeptide repeat-containing protein [Glycine soja]
Unigene29950	mpi-miR399b-3p	Isoamylase 2, chloroplastic [Glycine soja]
Unigene29998	mpi-miR166l-3p	-
Unigene3005	mpi-miR172c-3p	E3 ubiquitin-protein ligase Arkadia-like [Cajanus cajan]
Unigene30104	mpi-nmiR0017-3p	-
Unigene30179	mpi-miR172b-3p	Serine/threonine-protein kinase CTR1 [Glycine soja]
Unigene30331	mpi-miR156u-5p	protein NRDE2 homolog isoform X2 [Glycine max]
Unigene30360	mpi-nmiR0100-5p	calcium-binding EF-hand protein [Medicago truncatula]
Unigene3037	mpi-nmiR0048-5p	ATP synthase subunit a chloroplastic [Corchorus olitorius]
Unigene30440	mpi-nmiR0015-3p	Guanosine-3',5'-bis(diphosphate) 3'-pyrophosphohydrolase, partial [Glycine soja]
Unigene3062	mpi-miR396c-5p; mpi-miR396j-5p; mpi-miR396i-5p; mpi-miR396a-5p; mpi-miR396d-5p; mpi-miR396f-5p	topless-related protein 1-like [Glycine max]
Unigene30653	mpi-miR2218-3p	-
Unigene30690	mpi-miR156u-5p	-
Unigene30701	mpi-nmiR0113-3p	embryogenesis-associated protein EMB8 [Vigna angularis]
Unigene30745	mpi-nmiR0017-3p	probable apyrase 6 isoform X1 [Cajanus cajan]
Unigene30856	mpi-miR159i-3p	calcium-binding EF-hand protein [Medicago truncatula]
Unigene30893	mpi-nmiR0125-5p; mpi-nmiR0127-5p	-
Unigene30945	mpi-miR169a-5p; mpi-miR169d-5p; mpi-miR169e-5p; mpi-nmiR0017-3p; mpi-nmiR0049-5p	-
Unigene30989	mpi-miR160a-3p	calmodulin-binding receptor-like cytoplasmic kinase [Glycine max]
Unigene31022	mpi-nmiR0017-3p	mavicyanin-like [Cajanus cajan]
Unigene31151	mpi-nmiR0101-3p	LOW QUALITY PROTEIN: DEAD-box ATP-dependent RNA helicase 1 [Arachis duranensis]
Unigene31393	mpi-nmiR0042-5p	Retrovirus-related Pol polyprotein from transposon TNT 1-94 [Cajanus cajan]
Unigene31469	mpi-nmiR0017-3p	-
Unigene31577	mpi-miR165-3p; mpi-miR166q-3p; mpi-miR166n-3p; mpi-miR166i-3p	Subtilisin-like protease [Glycine soja]
Unigene31622	mpi-miR390b-5p; mpi-miR390a-5p	pentatricopeptide repeat-containing protein At4g14820-like [Glycine max]
Unigene31623	mpi-nmiR0096-3p	serine/arginine repetitive matrix protein 2-like isoform X2 [Glycine max]
Unigene3181	mpi-miR165-3p	-
Unigene31811	mpi-miR159k-3p	-
Unigene31831	mpi-miR156l-5p; mpi-miR156t-5p; mpi-miR156j-5p	Protein translocase subunit SECA2, chloroplastic [Glycine soja]
Unigene31918	mpi-miR156l-5p	THO complex subunit 2-like isoform X2 [Glycine max]
Unigene31982	mpi-nmiR0017-3p	Wall-associated receptor kinase-like 14 [Glycine soja]
Unigene32064	mpi-nmiR0017-3p; mpi-nmiR0097-3p	Lysine-specific demethylase 3B [Glycine soja]
Unigene32127	mpi-miR2643-3p	transcription factor, partial [Glycine max]
Unigene32154	mpi-nmiR0129-3p	-
Unigene32157	mpi-nmiR0051-3p	-
Unigene32186	mpi-nmiR0017-3p	protein UPSTREAM OF FLC-like [Glycine max]
Unigene32201	mpi-miR2089-5p	-
Unigene32215	mpi-miR398c-3p; mpi-miR398e-3p; mpi-miR398f-3p; mpi-miR398a-3p; mpi-miR398g-3p; mpi-miR398b-3p; mpi-miR398d	-
Unigene3249	mpi-nmiR0005-5p	Protein SCAR2 [Cajanus cajan]
Unigene32747	mpi-miR396i-3p	transcription factor DIVARICATA-like isoform X1 [Glycine max]
Unigene32863	mpi-nmiR0129-3p	glyoxylate/hydroxypyruvate reductase HPR3-like [Vigna radiata var. radiata] [Vigna radiata]
Unigene32950	mpi-miR390b-5p; mpi-miR390c-5p	U-box domain-containing protein 11 [Vigna angularis]
Unigene3323	mpi-nmiR0017-3p	hypothetical protein POPTR_0017s10610g [Populus trichocarpa]
Unigene33282	mpi-miR2118-3p	-
Unigene33453	mpi-miR1507c-3p	disease resistance protein RGA2-like [Cajanus cajan]
Unigene33537	mpi-nmiR0104-5p	-
Unigene3355	mpi-nmiR0017-3p	SNF2 domain-containing protein CLASSY 3-like [Lupinus angustifolius]
Unigene33897	mpi-miR408d-3p	-
Unigene33952	mpi-miR1514-5p	-
Unigene34089	mpi-miR482a-5p	-
Unigene34096	mpi-miR156s-5p	cleavage and polyadenylation specificity factor subunit 3-II [Cicer arietinum]
Unigene34200	mpi-miR858a-3p; mpi-miR858a-5p; mpi-miR858b-5p	transcription factor MYB23-like [Glycine max]
Unigene34321	mpi-miR156k-5p	protein NIM1-INTERACTING 1-like isoform X1 [Cajanus cajan]
Unigene34417	mpi-miR396f-5p	probable 2-carboxy-D-arabinitol-1-phosphatase isoform X2 [Vigna radiata var. radiata] [Vigna radiata]
Unigene3460	mpi-nmiR0017-3p	histone-lysine N-methyltransferase SETD1A-like [Glycine max]
Unigene3475	mpi-nmiR0124-3p; mpi-nmiR0126-3p	shikimate kinase 1, chloroplastic-like [Glycine max]
Unigene34864	mpi-nmiR0060-5p	AP-2 complex subunit alpha-1-like [Ziziphus jujuba]
Unigene34865	mpi-nmiR0060-5p	Nucleosome-remodeling factor subunit BPTF [Glycine soja]
Unigene34867	mpi-nmiR0060-5p	AP-2 complex subunit alpha-1-like [Cajanus cajan]
Unigene34870	mpi-nmiR0060-5p	AP-2 complex subunit alpha-1-like [Cajanus cajan]
Unigene34873	mpi-nmiR0060-5p	AP-2 complex subunit alpha-1-like [Cajanus cajan]
Unigene34876	mpi-nmiR0060-5p	AP-2 complex subunit alpha-1-like [Cajanus cajan]
Unigene34881	mpi-nmiR0060-5p	AP-2 complex subunit alpha-1-like [Ziziphus jujuba]
Unigene34925	mpi-miR319a-3p; mpi-miR319o-3p; mpi-miR319c-3p; mpi-miR319j-3p; mpi-miR319k-3p; mpi-miR319l-3p; mpi-miR319m-3p; mpi-miR319b-3p; mpi-miR319f-3p; mpi-miR319e-3p	transcription factor TCP2 [Camellia sinensis]
Unigene35034	mpi-nmiR0125-5p; mpi-nmiR0127-5p	phosphoenolpyruvate carboxylase [Cajanus cajan]
Unigene35036	mpi-miR319a-5p	phosphoenolpyruvate carboxylase 2 [Glycine max]
Unigene3507	mpi-nmiR0017-3p	ran-binding protein 10-like isoform X2 [Glycine max]
Unigene35109	mpi-miR1507c-3p	Serine/threonine-protein kinase CTR1 [Glycine soja]
Unigene35164	mpi-nmiR0017-3p	chromo domain-containing protein LHP1-like isoform X1 [Cajanus cajan]
Unigene35299	mpi-miR1510-5p	Disease resistance protein RPP13 [Glycine soja]
Unigene35300	mpi-miR1510-5p	Disease resistance protein RPP13 [Glycine soja]
Unigene3533	mpi-nmiR0017-3p	-
Unigene35454	mpi-miR397b-5p	Histone-lysine N-methyltransferase trr [Glycine soja]
Unigene35455	mpi-miR397b-5p	Histone-lysine N-methyltransferase trr [Glycine soja]
Unigene35522	mpi-nmiR0051-3p	protein DYAD [Glycine max]
Unigene35702	mpi-nmiR0041-3p	probable LRR receptor-like serine/threonine-protein kinase At1g06840 isoform X2 [Glycine max]
Unigene35703	mpi-nmiR0041-3p	probable LRR receptor-like serine/threonine-protein kinase At1g06840 isoform X2 [Glycine max]
Unigene35717	mpi-nmiR0083-3p	beta-glucosidase-like SFR2, chloroplastic [Cajanus cajan]
Unigene35718	mpi-nmiR0083-3p	beta-glucosidase-like SFR2, chloroplastic [Cajanus cajan]
Unigene35728	mpi-nmiR0019-5p; mpi-nmiR0066-5p	Auxin response factor 18 [Cajanus cajan]
Unigene35729	mpi-nmiR0019-5p; mpi-nmiR0066-5p	Auxin response factor 18 [Cajanus cajan]
Unigene35777	mpi-miR168d-3p	scarecrow-like protein 14 [Vigna radiata var. radiata] [Vigna radiata]
Unigene35782	mpi-nmiR0125-5p; mpi-nmiR0127-5p	-
Unigene35786	mpi-nmiR0103-5p	-
Unigene35791	mpi-nmiR0103-5p	-
Unigene35792	mpi-nmiR0103-5p	-
Unigene35811	mpi-miR1515-5p	Transcription factor TCP2 [Cajanus cajan]
Unigene35812	mpi-miR1515-5p	Transcription factor TCP2 [Cajanus cajan]
Unigene35813	mpi-miR1515-5p	-
Unigene35816	mpi-miR1515-5p	-
Unigene3585	mpi-nmiR0067-5p	-
Unigene35894	mpi-nmiR0098-3p; mpi-nmiR0099-3p	DNA polymerase beta [Glycine max]
Unigene35895	mpi-nmiR0098-3p; mpi-nmiR0099-3p	DNA polymerase lambda [Lupinus angustifolius]
Unigene35896	mpi-nmiR0098-3p; mpi-nmiR0099-3p	DNA polymerase lambda [Lupinus angustifolius]
Unigene35897	mpi-nmiR0098-3p; mpi-nmiR0099-3p	DNA polymerase beta [Glycine max]
Unigene35898	mpi-nmiR0098-3p; mpi-nmiR0099-3p	DNA polymerase beta [Glycine max]
Unigene35899	mpi-nmiR0098-3p; mpi-nmiR0099-3p	DNA polymerase beta [Glycine max]
Unigene35900	mpi-nmiR0098-3p; mpi-nmiR0099-3p	DNA polymerase beta [Glycine max]
Unigene35901	mpi-nmiR0098-3p; mpi-nmiR0099-3p	DNA polymerase beta [Glycine max]
Unigene35903	mpi-nmiR0098-3p; mpi-nmiR0099-3p	DNA polymerase lambda [Lupinus angustifolius]
Unigene35906	mpi-nmiR0098-3p; mpi-nmiR0099-3p	DNA polymerase beta [Glycine max]
Unigene35909	mpi-nmiR0098-3p; mpi-nmiR0099-3p	DNA polymerase beta [Glycine max]
Unigene35914	mpi-nmiR0098-3p; mpi-nmiR0099-3p	DNA polymerase lambda [Lupinus angustifolius]
Unigene35916	mpi-nmiR0098-3p; mpi-nmiR0099-3p	DNA polymerase lambda [Lupinus angustifolius]
Unigene35919	mpi-nmiR0098-3p; mpi-nmiR0099-3p	DNA polymerase lambda [Lupinus angustifolius]
Unigene35922	mpi-nmiR0098-3p; mpi-nmiR0099-3p	DNA polymerase beta [Glycine max]
Unigene36004	mpi-nmiR0068-5p	TMV resistance protein N-like [Lupinus angustifolius]
Unigene36038	mpi-miR169a-3p	glutathione transferase GST 23-like [Vigna angularis]
Unigene36050	mpi-miR156a-5p; mpi-miR156l-5p; mpi-miR156t-5p; mpi-miR156i-5p	sugar transport protein 5-like [Glycine max]
Unigene36051	mpi-miR156a-5p; mpi-miR156l-5p; mpi-miR156t-5p; mpi-miR156i-5p	sugar transport protein 5-like [Glycine max]
Unigene36052	mpi-miR156a-5p; mpi-miR156l-5p; mpi-miR156t-5p; mpi-miR156i-5p	sugar transport protein 5-like [Glycine max]
Unigene36053	mpi-miR156a-5p; mpi-miR156l-5p; mpi-miR156t-5p; mpi-miR156i-5p	sugar transport protein 5-like [Glycine max]
Unigene36055	mpi-miR156a-5p; mpi-miR156l-5p; mpi-miR156t-5p; mpi-miR156i-5p	sugar transport protein 5-like [Glycine max]
Unigene36126	mpi-nmiR0017-3p	ubiquitin-like-specific protease ESD4 [Glycine max]
Unigene36129	mpi-nmiR0017-3p	ubiquitin-like-specific protease ESD4 [Glycine max]
Unigene36130	mpi-nmiR0017-3p	ubiquitin-like-specific protease ESD4 [Glycine max]
Unigene36279	mpi-miR156u-5p; mpi-miR482a-3p; mpi-miR482b-3p	tyrosyl-DNA phosphodiesterase 1 isoform X2 [Cajanus cajan]
Unigene36280	mpi-miR156u-5p; mpi-miR482a-3p; mpi-miR482b-3p	tyrosyl-DNA phosphodiesterase 1 isoform X2 [Cajanus cajan]
Unigene36281	mpi-miR156u-5p; mpi-miR482a-3p; mpi-miR482b-3p	tyrosyl-DNA phosphodiesterase 1 isoform X1 [Cajanus cajan]
Unigene36282	mpi-miR156u-5p	tyrosyl-DNA phosphodiesterase 1 isoform X2 [Cajanus cajan]
Unigene36283	mpi-miR156u-5p; mpi-miR482a-3p; mpi-miR482b-3p	tyrosyl-DNA phosphodiesterase 1 isoform X1 [Cajanus cajan]
Unigene36284	mpi-miR156u-5p	tyrosyl-DNA phosphodiesterase 1 isoform X1 [Cajanus cajan]
Unigene36285	mpi-miR156u-5p; mpi-miR482a-3p; mpi-miR482b-3p	tyrosyl-DNA phosphodiesterase 1 isoform X1 [Cajanus cajan]
Unigene36286	mpi-miR156u-5p	tyrosyl-DNA phosphodiesterase 1 isoform X2 [Cajanus cajan]
Unigene36287	mpi-miR156u-5p; mpi-miR482a-3p; mpi-miR482b-3p	tyrosyl-DNA phosphodiesterase 1 isoform X2 [Cajanus cajan]
Unigene36288	mpi-miR156u-5p; mpi-miR482a-3p; mpi-miR482b-3p	tyrosyl-DNA phosphodiesterase 1 isoform X2 [Cajanus cajan]
Unigene36289	mpi-miR156u-5p; mpi-miR482a-3p; mpi-miR482b-3p	tyrosyl-DNA phosphodiesterase 1 isoform X1 [Cajanus cajan]
Unigene36290	mpi-miR156u-5p	tyrosyl-DNA phosphodiesterase 1 isoform X1 [Cajanus cajan]
Unigene36291	mpi-miR156u-5p	tyrosyl-DNA phosphodiesterase 1 isoform X1 [Cajanus cajan]
Unigene36292	mpi-miR156u-5p	tyrosyl-DNA phosphodiesterase 1 isoform X1 [Cajanus cajan]
Unigene36294	mpi-miR156u-5p	tyrosyl-DNA phosphodiesterase 1 isoform X2 [Cajanus cajan]
Unigene36295	mpi-miR156u-5p	tyrosyl-DNA phosphodiesterase 1 isoform X1 [Cajanus cajan]
Unigene36296	mpi-miR156u-5p	tyrosyl-DNA phosphodiesterase 1 isoform X1 [Cajanus cajan]
Unigene36297	mpi-miR156u-5p	tyrosyl-DNA phosphodiesterase 1 isoform X1 [Cajanus cajan]
Unigene36299	mpi-miR156u-5p; mpi-miR482a-3p; mpi-miR482b-3p	tyrosyl-DNA phosphodiesterase 1 isoform X1 [Cajanus cajan]
Unigene36300	mpi-miR156u-5p	tyrosyl-DNA phosphodiesterase 1 isoform X2 [Cajanus cajan]
Unigene36301	mpi-miR156u-5p; mpi-miR482a-3p; mpi-miR482b-3p	tyrosyl-DNA phosphodiesterase 1 isoform X1 [Cajanus cajan]
Unigene36302	mpi-miR156u-5p; mpi-miR482a-3p; mpi-miR482b-3p	tyrosyl-DNA phosphodiesterase 1 isoform X1 [Cajanus cajan]
Unigene36303	mpi-miR156u-5p	tyrosyl-DNA phosphodiesterase 1 isoform X1 [Cajanus cajan]
Unigene36304	mpi-miR156u-5p; mpi-miR482a-3p; mpi-miR482b-3p	tyrosyl-DNA phosphodiesterase 1 isoform X1 [Cajanus cajan]
Unigene36308	mpi-miR171h-3p	PAX-interacting protein 1, partial [Cajanus cajan]
Unigene36310	mpi-miR171h-3p	PAX-interacting protein 1 [Glycine soja]
Unigene36311	mpi-miR171h-3p	PAX-interacting protein 1 [Glycine soja]
Unigene36312	mpi-miR171h-3p	PAX-interacting protein 1 [Glycine soja]
Unigene36314	mpi-miR171h-3p	PAX-interacting protein 1 [Glycine soja]
Unigene36316	mpi-miR171h-3p	PAX-interacting protein 1 [Glycine soja]
Unigene36317	mpi-miR171h-3p	PAX-interacting protein 1 [Glycine soja]
Unigene36318	mpi-miR171h-3p	PAX-interacting protein 1 [Glycine soja]
Unigene36320	mpi-miR171h-3p	PAX-interacting protein 1 [Glycine soja]
Unigene36323	mpi-miR171h-3p	PAX-interacting protein 1 [Glycine soja]
Unigene36325	mpi-miR171h-3p	PAX-interacting protein 1 [Glycine soja]
Unigene36326	mpi-miR171h-3p	PAX-interacting protein 1 [Glycine soja]
Unigene36327	mpi-miR171h-3p	PAX-interacting protein 1 [Glycine soja]
Unigene36328	mpi-miR171h-3p	PAX-interacting protein 1 [Glycine soja]
Unigene36330	mpi-miR171h-3p	PAX-interacting protein 1 [Glycine soja]
Unigene36331	mpi-miR171h-3p	PAX-interacting protein 1 [Glycine soja]
Unigene36332	mpi-miR171h-3p	PAX-interacting protein 1 [Glycine soja]
Unigene36334	mpi-miR171h-3p	PAX-interacting protein 1 [Glycine soja]
Unigene36336	mpi-miR171h-3p	PAX-interacting protein 1 [Glycine soja]
Unigene36337	mpi-miR171h-3p	PAX-interacting protein 1 [Glycine soja]
Unigene36368	mpi-miR396h-5p; mpi-miR396g-5p	mitochondrial-processing peptidase subunit alpha-like [Vigna radiata var. radiata] [Vigna radiata]
Unigene36377	mpi-miR396c-5p; mpi-miR396a-5p	stress-response A/B barrel domain-containing protein At5g22580 [Vigna angularis]
Unigene3646	mpi-nmiR0017-3p	tRNA pseudouridine synthase [Medicago truncatula]
Unigene36483	mpi-miR2119-3p	aspartate carbamoyltransferase, catalytic chain [Medicago truncatula]
Unigene36509	mpi-nmiR0017-3p	mitogen-activated protein kinase kinase kinase 1-like [Cajanus cajan]
Unigene36510	mpi-nmiR0017-3p	mitogen-activated protein kinase kinase kinase 1-like [Vigna radiata var. radiata] [Vigna radiata]
Unigene36514	mpi-nmiR0017-3p	mitogen-activated protein kinase kinase kinase 1-like [Cajanus cajan]
Unigene3653	mpi-miR165-3p; mpi-miR166a-3p; mpi-miR166l-3p; mpi-miR166o-3p; mpi-miR166c-3p; mpi-miR166j-3p; mpi-miR166q-3p; mpi-miR166r-3p; mpi-miR166s-3p; mpi-miR166i-3p; mpi-miR166p-3p; mpi-miR166m-3p; mpi-miR166d; mpi-miR166g	G-type lectin S-receptor-like serine/threonine-protein kinase At1g34300 [Glycine max]
Unigene36539	mpi-miR319n-3p	40S ribosomal S4-like protein [Medicago truncatula]
Unigene36540	mpi-miR319n-3p	40S ribosomal protein S4-like [Vigna radiata var. radiata] [Vigna radiata]
Unigene36541	mpi-miR319n-3p	40S ribosomal S4-like protein [Medicago truncatula]
Unigene36542	mpi-miR1510-3p; mpi-nmiR0004-3p	TMV resistance protein N-like isoform X2 [Glycine max]
Unigene36573	mpi-miR482a-5p; mpi-miR482b-5p	ATPase 4, plasma membrane-type [Cicer arietinum]
Unigene36574	mpi-miR482a-5p; mpi-miR482b-5p	ATPase 11, plasma membrane-type [Arachis ipaensis]
Unigene36668	mpi-miR319o-3p; mpi-miR319p-3p	GATA transcription factor 26-like [Glycine max]
Unigene36706	mpi-nmiR0073-3p	uncharacterized protein LOC100790310 [Glycine max]
Unigene36708	mpi-nmiR0073-3p	hypothetical protein glysoja_007169 [Glycine soja]
Unigene36790	mpi-miR156l-5p	uncharacterized protein LOC100798900 [Glycine max]
Unigene36792	mpi-miR156l-5p	uncharacterized protein LOC100798900 [Glycine max]
Unigene36897	mpi-miR1514-5p	-
Unigene36899	mpi-miR1514-5p	-
Unigene36915	mpi-nmiR0102-5p	serine/threonine-protein kinase KIPK2-like [Cajanus cajan]
Unigene36930	mpi-nmiR0119-5p	Homeobox-leucine zipper protein GLABRA 2 [Glycine soja]
Unigene37057	mpi-miR1507c-3p	NB-LRR type disease resistance protein Rps1-k-2 [Glycine max]
Unigene3711	mpi-miR156l-5p	unknown [Glycine max]
Unigene37128	mpi-miR397b-5p	cytochrome P450 monooxygenase [Glycyrrhiza uralensis]
Unigene37129	mpi-miR397b-5p	cytochrome P450 monooxygenase [Glycyrrhiza uralensis]
Unigene37227	mpi-miR1514-5p	BZIP transcription factor [Medicago truncatula]
Unigene37236	mpi-miR156r-5p	kinesin-like protein FRA1 isoform X1 [Glycine max]
Unigene37238	mpi-miR156r-5p	kinesin-like protein FRA1 isoform X1 [Glycine max]
Unigene3726	mpi-nmiR0047-3p	bromodomain associated protein [Medicago truncatula]
Unigene37278	mpi-nmiR0004-3p	TMV resistance protein N-like, partial [Vigna radiata var. radiata] [Vigna radiata]
Unigene37310	mpi-miR535-5p	protein SGT1 homolog A [Cajanus cajan]
Unigene37311	mpi-miR535-5p	protein SGT1 homolog A [Cajanus cajan]
Unigene37358	mpi-miR5559-5p	ubiquitin carboxyl-terminal hydrolase 12 [Glycine max]
Unigene3740	mpi-nmiR0017-3p	DNA-directed RNA polymerases IV and V subunit 4-like [Cajanus cajan]
Unigene37491	mpi-nmiR0017-3p	Sorting and assembly machinery component 50 like [Glycine soja]
Unigene37541	mpi-nmiR0015-3p	DNA helicase INO80-like [Cajanus cajan]
Unigene37556	mpi-nmiR0004-5p	meiotic recombination SPO11-like protein [Medicago truncatula]
Unigene37557	mpi-nmiR0004-5p	meiotic recombination SPO11-like protein [Medicago truncatula]
Unigene37587	mpi-miR535-5p	20 kDa chaperonin, chloroplastic [Glycine soja]
Unigene37588	mpi-miR535-5p	20 kDa chaperonin, chloroplastic [Glycine soja]
Unigene3765	mpi-nmiR0017-3p	rho GDP-dissociation inhibitor 1-like [Cajanus cajan]
Unigene37727	mpi-miR167e-5p; mpi-miR167d-5p; mpi-miR167i-5p	F-box/FBD/LRR-repeat protein At4g26340-like [Cajanus cajan]
Unigene3781	mpi-miR397a-5p	cyclin-dependent kinase F-1-like [Vigna angularis]
Unigene37851	mpi-miR1510-3p; mpi-miR2089-5p; mpi-miR2118-3p; mpi-miR482c-3p	TMV resistance protein N-like [Cicer arietinum]
Unigene37858	mpi-nmiR0135-5p	nuclear pore complex protein NUP35 [Vigna radiata var. radiata] [Vigna radiata]
Unigene37860	mpi-nmiR0135-5p	nuclear pore complex protein NUP35 [Vigna radiata var. radiata] [Vigna radiata]
Unigene3788	mpi-miR396i-3p; mpi-miR396b-3p	hypersensitive-induced response protein 2 [Vigna radiata var. radiata] [Vigna radiata]
Unigene37917	mpi-miR482a-5p	nucleolin [Vigna radiata var. radiata] [Vigna radiata]
Unigene37918	mpi-miR482a-5p	nucleolin [Vigna radiata var. radiata] [Vigna radiata]
Unigene37920	mpi-miR482a-5p	nucleolin [Vigna radiata var. radiata] [Vigna radiata]
Unigene37922	mpi-miR482a-5p	nucleolin [Vigna radiata var. radiata] [Vigna radiata]
Unigene37923	mpi-miR482a-5p	nucleolin [Vigna radiata var. radiata] [Vigna radiata]
Unigene37925	mpi-miR482a-5p	nucleolin [Vigna radiata var. radiata] [Vigna radiata]
Unigene38044	mpi-miR172c-3p	kinesin-like protein KIN-14D [Cajanus cajan]
Unigene38139	mpi-miR160a-5p; mpi-miR160c-5p; mpi-miR160d-5p; mpi-miR160b	auxin response factor 17 [Cicer arietinum]
Unigene38140	mpi-miR160a-5p; mpi-miR160c-5p; mpi-miR160d-5p; mpi-miR160b	auxin response factor 17 [Cicer arietinum]
Unigene38187	mpi-miR166a-3p; mpi-miR166m-3p	telomere repeat-binding protein 2-like isoform X1 [Glycine max]
Unigene38188	mpi-miR166a-3p; mpi-miR166m-3p	telomere repeat-binding protein 2-like isoform X1 [Cajanus cajan]
Unigene38536	mpi-miR396c-5p; mpi-miR396a-5p	HIRA-interacting protein 3-like [Cajanus cajan]
Unigene3856	mpi-nmiR0017-3p	Zinc finger CCCH domain-containing protein 3 [Glycine soja]
Unigene38619	mpi-miR319o-3p; mpi-miR319l-3p; mpi-miR319m-3p; mpi-miR319q-3p; mpi-miR319e-3p	40S ribosomal protein S27-1 [Medicago truncatula]
Unigene3869	mpi-miR444-3p	ribonuclease 2-like [Glycine max]
Unigene38690	mpi-miR2643-3p	synaptotagmin-5-like isoform X1 [Glycine max]
Unigene387	mpi-nmiR0098-3p; mpi-nmiR0099-3p	DNA polymerase lambda isoform X2 [Eucalyptus grandis]
Unigene38739	mpi-miR166k-5p	-
Unigene38773	mpi-nmiR0122-3p; mpi-nmiR0123-3p	E3 ubiquitin-protein ligase KEG [Arachis ipaensis]
Unigene38786	mpi-miR396g-5p	probable polygalacturonase non-catalytic subunit At1g60390 [Vigna radiata var. radiata] [Vigna radiata]
Unigene38801	mpi-nmiR0038-5p	Calcium-transporting ATPase 4, plasma membrane-type [Cajanus cajan]
Unigene38812	mpi-miR5139-5p	poly(U)-specific endoribonuclease-B-like protein [Medicago truncatula]
Unigene38814	mpi-miR5139-5p	poly(U)-specific endoribonuclease-B-like protein [Medicago truncatula]
Unigene38841	mpi-nmiR0051-3p	BSD domain protein [Medicago truncatula]
Unigene38842	mpi-nmiR0051-3p	BSD domain protein [Medicago truncatula]
Unigene38903	mpi-nmiR0135-5p	SET domain-containing protein 9-like isoform X1 [Cajanus cajan]
Unigene38904	mpi-nmiR0135-5p	SET domain-containing protein 9-like isoform X1 [Cajanus cajan]
Unigene3897	mpi-miR166i-5p	E3 ubiquitin-protein ligase RHA2A-like [Vigna radiata var. radiata] [Vigna radiata]
Unigene39071	mpi-nmiR0101-3p	protein SRG1 [Vigna radiata var. radiata] [Vigna radiata]
Unigene39072	mpi-nmiR0101-3p	protein SRG1-like [Glycine max]
Unigene39073	mpi-nmiR0101-3p	protein SRG1 [Vigna radiata var. radiata] [Vigna radiata]
Unigene39091	mpi-miR167b-5p; mpi-miR167c-5p; mpi-miR167l-5p	protein CHUP1, chloroplastic-like [Vigna angularis]
Unigene39126	mpi-miR5559-5p	protein SIEVE ELEMENT OCCLUSION B-like isoform X2 [Cajanus cajan]
Unigene39212	mpi-miR1510-3p	GATA zinc finger domain-containing protein 14-like [Vigna radiata var. radiata] [Vigna radiata]
Unigene39214	mpi-nmiR0025-5p	alpha/beta-hydrolase superfamily protein [Medicago truncatula]
Unigene39215	mpi-nmiR0025-5p	alpha/beta-hydrolase superfamily protein [Medicago truncatula]
Unigene39235	mpi-nmiR0017-3p	protein TIC 100-like [Glycine max]
Unigene39236	mpi-nmiR0017-3p	protein TIC 100-like [Glycine max]
Unigene39237	mpi-nmiR0017-3p	protein TIC 100-like [Glycine max]
Unigene39285	mpi-nmiR0015-3p	-
Unigene39314	mpi-nmiR0017-3p	probable protein S-acyltransferase 12 [Vigna radiata var. radiata] [Vigna radiata]
Unigene3940	mpi-nmiR0017-3p	nonsense-mediated mRNA decay protein 2 [Vigna angularis]
Unigene39442	mpi-miR1511-3p	zinc finger CCCH domain-containing protein ZFN-like isoform X2 [Glycine max]
Unigene39508	mpi-miR319f-3p	protein transport protein Sec24-like At3g07100 isoform X2 [Glycine max]
Unigene39509	mpi-miR319f-3p	protein transport protein Sec24-like At3g07100 isoform X2 [Glycine max]
Unigene3951	mpi-miR156u-5p; mpi-nmiR0083-3p	pre-mRNA-splicing factor 38 [Cajanus cajan]
Unigene39510	mpi-miR319f-3p	protein transport protein Sec24-like At3g07100 isoform X2 [Glycine max]
Unigene39511	mpi-miR319f-3p	protein transport protein Sec24-like At3g07100 isoform X2 [Glycine max]
Unigene39512	mpi-miR319f-3p	protein transport protein Sec24-like At3g07100 isoform X2 [Glycine max]
Unigene39513	mpi-miR319f-3p	protein transport protein Sec24-like At3g07100 isoform X2 [Glycine max]
Unigene39578	mpi-miR319a-5p	dof zinc finger protein DOF4.6-like isoform X1 [Vigna angularis]
Unigene39579	mpi-miR319a-5p	dof zinc finger protein DOF4.6-like [Vigna radiata var. radiata] [Vigna radiata]
Unigene39629	mpi-nmiR0010-3p	COP9 signalosome complex subunit 1 [Lupinus angustifolius]
Unigene39661	mpi-nmiR0017-3p	Tubulin beta-1 chain [Glycine soja]
Unigene39664	mpi-nmiR0083-3p	tubulin beta-1 chain-like [Cajanus cajan]
Unigene39712	mpi-nmiR0135-5p	clathrin heavy chain 2 [Cajanus cajan]
Unigene39714	mpi-nmiR0135-5p	clathrin heavy chain 1 isoform X1 [Cajanus cajan]
Unigene39782	mpi-nmiR0013-5p	fructose-bisphosphate aldolase-lysine N-methyltransferase, chloroplastic isoform X1 [Cajanus cajan]
Unigene4001	mpi-miR482a-5p	protein HAIKU1-like isoform X2 [Lupinus angustifolius]
Unigene40068	mpi-nmiR0017-3p	protein usf [Glycine max]
Unigene40079	mpi-miR172b-3p	RNA-binding protein 39-like [Vigna radiata var. radiata] [Vigna radiata]
Unigene40082	mpi-miR172b-3p	RNA-binding protein 39-like [Vigna radiata var. radiata] [Vigna radiata]
Unigene40113	mpi-miR396i-3p	glutamic acid-rich protein-like isoform X1 [Cajanus cajan]
Unigene40114	mpi-miR396i-3p	glutamic acid-rich protein-like isoform X1 [Cajanus cajan]
Unigene40115	mpi-miR396i-3p	glutamic acid-rich protein-like isoform X1 [Cajanus cajan]
Unigene40116	mpi-miR396i-3p	glutamic acid-rich protein-like isoform X1 [Cajanus cajan]
Unigene40122	mpi-miR171d	prolyl 3-hydroxylase 1 isoform X2 [Cajanus cajan]
Unigene40123	mpi-miR171d	prolyl 3-hydroxylase 1 isoform X2 [Cajanus cajan]
Unigene40129	mpi-nmiR0017-3p	UBP1-associated protein 2B-like [Glycine max]
Unigene40158	mpi-nmiR0022-3p; mpi-nmiR0074-3p; mpi-nmiR0075-3p	tripeptidyl-peptidase 2 isoform X1 [Cajanus cajan]
Unigene40159	mpi-nmiR0022-3p; mpi-nmiR0074-3p; mpi-nmiR0075-3p	tripeptidyl-peptidase 2 isoform X2 [Cajanus cajan]
Unigene40167	mpi-miR169a-5p; mpi-miR169d-5p; mpi-miR169e-5p	nuclear transcription factor Y subunit A-3 isoform X2 [Cicer arietinum]
Unigene40168	mpi-miR169a-5p; mpi-miR169d-5p; mpi-miR169e-5p	nuclear transcription factor Y subunit A-3-like isoform X1 [Glycine max]
Unigene40169	mpi-miR169a-5p; mpi-miR169d-5p; mpi-miR169e-5p	nuclear transcription factor Y subunit A-3 isoform X2 [Cicer arietinum]
Unigene40211	mpi-miR396j-5p	transcription initiation factor IIF subunit alpha-like [Vigna radiata var. radiata] [Vigna radiata]
Unigene40217	mpi-nmiR0017-3p	nuclear pore complex protein NUP1-like isoform X3 [Cajanus cajan]
Unigene40218	mpi-nmiR0017-3p	nuclear pore complex protein NUP1-like [Glycine max]
Unigene40219	mpi-miR172a-3p; mpi-nmiR0017-3p	nuclear pore complex protein NUP1-like [Glycine max]
Unigene40396	mpi-nmiR0129-3p	DDB1- and CUL4-associated factor homolog 1 [Vigna angularis]
Unigene40420	mpi-miR482c-3p	probable UDP-arabinopyranose mutase 5 isoform X3 [Cajanus cajan]
Unigene40421	mpi-miR482c-3p	probable UDP-arabinopyranose mutase 5 isoform X3 [Cajanus cajan]
Unigene40425	mpi-miR159a-3p; mpi-miR159h-3p	NAC domain-containing protein 69 [Glycine soja]
Unigene40426	mpi-miR1514-5p	NAC domain-containing protein 102-like [Glycine max]
Unigene40427	mpi-miR159a-3p; mpi-miR159h-3p	NAC domain-containing protein 69 [Glycine soja]
Unigene40428	mpi-miR159g-3p	importin subunit alpha-2 [Glycine max]
Unigene40431	mpi-nmiR0041-3p	uncharacterized protein LOC100788606 isoform X3 [Glycine max]
Unigene40432	mpi-nmiR0041-3p	uncharacterized protein LOC100788606 isoform X3 [Glycine max]
Unigene40433	mpi-nmiR0041-3p	uncharacterized protein LOC100788606 isoform X3 [Glycine max]
Unigene40435	mpi-nmiR0041-3p	B3 domain-containing transcription repressor VAL1-like [Cajanus cajan]
Unigene40436	mpi-nmiR0041-3p	uncharacterized protein LOC100788606 isoform X3 [Glycine max]
Unigene40437	mpi-nmiR0041-3p	uncharacterized protein LOC100788606 isoform X3 [Glycine max]
Unigene40438	mpi-nmiR0041-3p	B3 domain-containing transcription repressor VAL1-like [Cajanus cajan]
Unigene40439	mpi-nmiR0041-3p	uncharacterized protein LOC100788606 isoform X3 [Glycine max]
Unigene40442	mpi-nmiR0041-3p	uncharacterized protein LOC100788606 isoform X3 [Glycine max]
Unigene40443	mpi-nmiR0041-3p	uncharacterized protein LOC100788606 isoform X3 [Glycine max]
Unigene40445	mpi-nmiR0100-5p	carbon catabolite repressor protein 4 homolog 6-like [Cajanus cajan]
Unigene40446	mpi-nmiR0100-5p	carbon catabolite repressor protein 4 homolog 6 [Glycine max]
Unigene40474	mpi-miR2119-3p	Serotransferrin [Glycine soja]
Unigene40478	mpi-miR2119-3p	Serotransferrin [Glycine soja]
Unigene40480	mpi-miR2119-3p	Serotransferrin [Glycine soja]
Unigene40488	mpi-miR396i-3p; mpi-miR396b-3p	threonine--tRNA ligase, chloroplastic/mitochondrial 2 [Cajanus cajan]
Unigene40489	mpi-miR396i-3p; mpi-miR396b-3p	threonine--tRNA ligase, chloroplastic/mitochondrial 2 [Cajanus cajan]
Unigene40537	mpi-miR319o-3p; mpi-miR319m-3p; mpi-miR319q-3p; mpi-miR319e-3p	AP-5 complex subunit mu [Cajanus cajan]
Unigene40538	mpi-miR319o-3p; mpi-miR319m-3p; mpi-miR319q-3p; mpi-miR319e-3p	AP-5 complex subunit mu [Cajanus cajan]
Unigene40539	mpi-miR319o-3p; mpi-miR319m-3p; mpi-miR319q-3p; mpi-miR319e-3p	MHD domain-containing death-inducing protein [Cajanus cajan]
Unigene4058	mpi-nmiR0017-3p	-
Unigene40607	mpi-nmiR0017-3p	-
Unigene40623	mpi-miR159a-3p; mpi-miR159j-3p; mpi-miR159k-3p; mpi-miR159d-3p; mpi-miR159e-3p; mpi-miR159c-3p; mpi-miR159f-3p; mpi-miR159g-3p; mpi-miR159h-3p; mpi-miR159i-3p; mpi-miR159b-3p; mpi-miR159a-5p; mpi-miR159d-5p; mpi-miR159e-5p; mpi-miR319a-3p; mpi-miR319o-3p; mpi-miR319c-3p; mpi-miR319j-3p; mpi-miR319k-3p; mpi-miR319m-3p; mpi-miR319n-3p; mpi-miR319h-3p; mpi-miR319b-3p; mpi-miR319p-3p; mpi-miR319g-3p;…	-
Unigene40624	mpi-miR159a-3p; mpi-miR159j-3p; mpi-miR159k-3p; mpi-miR159d-3p; mpi-miR159e-3p; mpi-miR159c-3p; mpi-miR159f-3p; mpi-miR159g-3p; mpi-miR159h-3p; mpi-miR159i-3p; mpi-miR159b-3p; mpi-miR159a-5p; mpi-miR159d-5p; mpi-miR159e-5p; mpi-miR319a-3p; mpi-miR319o-3p; mpi-miR319c-3p; mpi-miR319j-3p; mpi-miR319k-3p; mpi-miR319m-3p; mpi-miR319n-3p; mpi-miR319h-3p; mpi-miR319b-3p; mpi-miR319p-3p; mpi-miR319g-3p;…	-
Unigene4063	mpi-nmiR0004-5p	myb-related protein Myb4-like [Glycine max]
Unigene40735	mpi-nmiR0004-5p	valine--tRNA ligase, mitochondrial 1-like [Cajanus cajan]
Unigene40741	mpi-nmiR0080-3p; mpi-nmiR0081-3p	PPR containing plant-like protein [Medicago truncatula]
Unigene40742	mpi-nmiR0080-3p; mpi-nmiR0081-3p	pentatricopeptide repeat-containing protein At1g62350 [Cicer arietinum]
Unigene40751	mpi-miR159i-3p	protein translocase subunit SecA, chloroplastic-like [Glycine max]
Unigene4078	mpi-nmiR0082-3p	ubiquitin, partial [Closterium ehrenbergii]
Unigene40825	mpi-nmiR0082-3p	Polyubiquitin 4, partial [Noccaea caerulescens]
Unigene40826	mpi-nmiR0082-3p	Polyubiquitin 11 [Zostera marina]
Unigene40827	mpi-nmiR0082-3p	polyubiquitin (ubq10) [Arabidopsis thaliana]
Unigene40828	mpi-nmiR0082-3p	polyubiquitin-like [Gossypium hirsutum]
Unigene40928	mpi-miR2643-3p; mpi-nmiR0101-3p	vacuolar amino acid transporter 1 [Glycine max]
Unigene4103	mpi-miR156u-5p	36.4 kDa proline-rich protein-like [Gossypium raimondii]
Unigene41090	mpi-miR1507c-3p	uncharacterized oxidoreductase SSP0419 [Glycine max]
Unigene41095	mpi-nmiR0080-3p; mpi-nmiR0081-3p	AT-hook motif nuclear-localized protein 1-like [Cajanus cajan]
Unigene41131	mpi-miR166h-5p	transcription factor bHLH143 [Glycine max]
Unigene41132	mpi-miR166h-5p	transcription factor bHLH143 [Glycine max]
Unigene41135	mpi-miR319a-3p; mpi-miR319o-3p; mpi-miR319e-3p	transcription factor bHLH145-like [Cajanus cajan]
Unigene41137	mpi-miR319a-3p; mpi-miR319o-3p; mpi-miR319e-3p	transcription factor bHLH145-like [Cajanus cajan]
Unigene41164	mpi-miR156s-5p	pentatricopeptide repeat-containing protein At4g32450, mitochondrial-like [Glycine max]
Unigene41226	mpi-miR1510-3p; mpi-miR2089-5p; mpi-miR2118-3p; mpi-nmiR0004-3p; mpi-nmiR0035-3p	-
Unigene41227	mpi-miR1510-3p; mpi-miR2089-5p; mpi-miR2118-3p; mpi-nmiR0004-3p; mpi-nmiR0035-3p	-
Unigene41236	mpi-nmiR0006-5p	BURP domain-containing protein BNM2C-like [Cajanus cajan]
Unigene41237	mpi-nmiR0006-5p	BURP domain-containing protein BNM2C-like [Cajanus cajan]
Unigene41281	mpi-miR5559-5p	F-box/kelch-repeat protein At3g61590-like [Vigna radiata var. radiata] [Vigna radiata]
Unigene41282	mpi-miR5559-5p	F-box/kelch-repeat protein At3g61590-like [Arachis duranensis]
Unigene41283	mpi-miR5559-5p	F-box/kelch-repeat protein At3g61590-like [Arachis duranensis]
Unigene41284	mpi-miR5559-5p	F-box/kelch-repeat protein At3g61590-like [Vigna radiata var. radiata] [Vigna radiata]
Unigene41305	mpi-nmiR0132-5p	increased DNA methylation 1 [Cicer arietinum]
Unigene41306	mpi-nmiR0132-5p	increased DNA methylation 1 [Cicer arietinum]
Unigene4131	mpi-miR396c-5p; mpi-miR396a-5p; mpi-miR396d-5p	copper ion-binding protein [Medicago truncatula]
Unigene41416	mpi-miR160a-5p; mpi-miR160c-5p; mpi-miR160d-5p; mpi-miR160b	Auxin response factor 18 [Cajanus cajan]
Unigene41417	mpi-miR160a-5p; mpi-miR160c-5p; mpi-miR160d-5p; mpi-miR160b	Auxin response factor 18 [Cajanus cajan]
Unigene41535	mpi-miR164a-5p; mpi-miR164b-5p; mpi-miR164c-5p	UPF0481 protein At3g47200-like [Glycine max]
Unigene41536	mpi-miR164a-5p; mpi-miR164b-5p; mpi-miR164c-5p	UPF0481 protein At3g47200-like [Glycine max]
Unigene41559	mpi-miR319q-3p	protein SIEL isoform X1 [Glycine max]
Unigene41560	mpi-miR319q-3p	protein SIEL isoform X1 [Glycine max]
Unigene41584	mpi-miR858a-3p	cell division control protein 48 homolog B [Cajanus cajan]
Unigene41586	mpi-miR858a-3p	cell division control protein 48 homolog B [Vigna radiata var. radiata] [Vigna radiata]
Unigene41587	mpi-miR858a-3p	cell division control protein 48 homolog B [Cajanus cajan]
Unigene41599	mpi-miR172a-3p; mpi-miR172b-3p	probable splicing factor 3A subunit 1 [Cajanus cajan]
Unigene41600	mpi-miR172a-3p; mpi-miR172b-3p	probable splicing factor 3A subunit 1 [Cajanus cajan]
Unigene41607	mpi-miR166b-3p; mpi-miR166q-3p; mpi-miR166i-3p	chlorophyll a-b binding protein CP26, chloroplastic [Jatropha curcas]
Unigene41681	mpi-nmiR0129-3p	serine/threonine-protein phosphatase 2A 65 kDa regulatory subunit A beta isoform [Vigna angularis]
Unigene4173	mpi-nmiR0014-5p	carbamoyl-phosphate synthase large chain, chloroplastic-like [Glycine max]
Unigene41774	mpi-nmiR0015-3p	BEL1-like homeodomain protein 1 [Vigna radiata var. radiata] [Vigna radiata]
Unigene41783	mpi-miR482a-5p	protein-tyrosine-phosphatase MKP1-like isoform X1 [Lupinus angustifolius]
Unigene41828	mpi-nmiR0119-5p	hypothetical protein glysoja_037756 [Glycine soja]
Unigene41876	mpi-miR166i-5p	ABC transporter B family member 1 [Glycine max]
Unigene41909	mpi-nmiR0135-5p	katanin p80 WD40 repeat-containing subunit B1 homolog isoform X2 [Glycine max]
Unigene41968	mpi-nmiR0085-5p	GATA transcription factor 2-like [Glycine max]
Unigene42051	mpi-miR390c-5p	probable LRR receptor-like serine/threonine-protein kinase At1g67720 [Vigna angularis]
Unigene42057	mpi-nmiR0060-5p	probable receptor-like serine/threonine-protein kinase At5g57670 [Cajanus cajan]
Unigene42129	mpi-nmiR0086-5p; mpi-nmiR0087-3p; mpi-nmiR0088-5p; mpi-nmiR0089-3p; mpi-nmiR0090-5p; mpi-nmiR0091-3p; mpi-nmiR0092-3p; mpi-nmiR0093-3p; mpi-nmiR0094-5p; mpi-nmiR0095-3p	CM0216.520.nc [Lotus japonicus]
Unigene42130	mpi-nmiR0086-5p; mpi-nmiR0087-3p; mpi-nmiR0088-5p; mpi-nmiR0089-3p; mpi-nmiR0090-5p; mpi-nmiR0091-3p; mpi-nmiR0092-3p; mpi-nmiR0093-3p; mpi-nmiR0094-5p; mpi-nmiR0095-3p	CM0216.520.nc [Lotus japonicus]
Unigene42131	mpi-nmiR0086-5p; mpi-nmiR0087-3p; mpi-nmiR0088-5p; mpi-nmiR0089-3p; mpi-nmiR0090-5p; mpi-nmiR0091-3p; mpi-nmiR0092-3p; mpi-nmiR0093-3p; mpi-nmiR0094-5p; mpi-nmiR0095-3p	CM0216.520.nc [Lotus japonicus]
Unigene42132	mpi-nmiR0086-5p; mpi-nmiR0087-3p; mpi-nmiR0088-5p; mpi-nmiR0089-3p; mpi-nmiR0090-5p; mpi-nmiR0091-3p; mpi-nmiR0092-3p; mpi-nmiR0093-3p; mpi-nmiR0094-5p; mpi-nmiR0095-3p	CM0216.520.nc [Lotus japonicus]
Unigene42133	mpi-nmiR0086-5p; mpi-nmiR0087-3p; mpi-nmiR0088-5p; mpi-nmiR0089-3p; mpi-nmiR0090-5p; mpi-nmiR0091-3p; mpi-nmiR0092-3p; mpi-nmiR0093-3p; mpi-nmiR0094-5p; mpi-nmiR0095-3p	CM0216.520.nc [Lotus japonicus]
Unigene42134	mpi-nmiR0086-5p; mpi-nmiR0087-3p; mpi-nmiR0088-5p; mpi-nmiR0089-3p; mpi-nmiR0090-5p; mpi-nmiR0091-3p; mpi-nmiR0092-3p; mpi-nmiR0093-3p; mpi-nmiR0094-5p; mpi-nmiR0095-3p	CM0216.520.nc [Lotus japonicus]
Unigene42153	mpi-nmiR0128-3p	remorin-like [Vigna radiata var. radiata] [Vigna radiata]
Unigene42200	mpi-nmiR0023-3p	probable LRR receptor-like serine/threonine-protein kinase At4g20940 [Cajanus cajan]
Unigene42246	mpi-miR156t-5p; mpi-miR156j-5p	pre-mRNA-splicing factor CWC22 homolog [Glycine max]
Unigene42268	mpi-nmiR0017-3p	mediator of RNA polymerase II transcription subunit 19a-like [Vigna radiata var. radiata] [Vigna radiata]
Unigene42269	mpi-nmiR0017-3p	mediator of RNA polymerase II transcription subunit 19a-like [Vigna radiata var. radiata] [Vigna radiata]
Unigene42448	mpi-nmiR0017-3p	Wings apart-like protein like [Glycine soja]
Unigene42454	mpi-nmiR0038-5p	splicing factor U2af small subunit B-like [Cajanus cajan]
Unigene42482	mpi-nmiR0017-3p	E3 ubiquitin-protein ligase UPL1-like [Cajanus cajan]
Unigene42505	mpi-nmiR0084-5p	ATPase family AAA domain-containing protein 3C [Vigna angularis]
Unigene42529	mpi-miR167l-5p	two-component response regulator-like APRR3 isoform X1 [Cajanus cajan]
Unigene4253	mpi-nmiR0102-5p	malonyltransferase [Glycine max]
Unigene42530	mpi-miR167l-5p	two-component response regulator-like APRR3 isoform X1 [Cajanus cajan]
Unigene42594	mpi-nmiR0018-3p	vacuolar fusion protein MON1 homolog isoform X2 [Cajanus cajan]
Unigene4262	mpi-nmiR0017-3p	Eukaryotic translation initiation factor 5A-2 [Glycine soja]
Unigene42651	mpi-miR171d	late embryogenesis abundant protein [Medicago truncatula]
Unigene42652	mpi-miR171d	uncharacterized protein LOC109800755 [Cajanus cajan]
Unigene42658	mpi-miR397a-5p	porphobilinogen deaminase, chloroplastic isoform X2 [Vigna angularis]
Unigene42732	mpi-nmiR0084-5p	inositol polyphosphate multikinase beta [Cicer arietinum]
Unigene42806	mpi-miR319q-3p	glycine dehydrogenase (decarboxylating), mitochondrial [Glycine max]
Unigene42818	mpi-nmiR0046-3p	transcription factor bHLH48-like [Vigna radiata var. radiata] [Vigna radiata]
Unigene42882	mpi-nmiR0098-3p; mpi-nmiR0099-3p	zinc-finger homeodomain protein 1-like [Vigna angularis]
Unigene42884	mpi-nmiR0098-3p; mpi-nmiR0099-3p	zinc-finger homeodomain protein 1-like [Vigna angularis]
Unigene42907	mpi-miR395-3p	LOW QUALITY PROTEIN: uncharacterized protein LOC109812420 [Cajanus cajan]
Unigene42942	mpi-miR9653-3p	-
Unigene43018	mpi-miR162e-3p	molybdenum cofactor sulfurase isoform X3 [Glycine max]
Unigene43022	mpi-nmiR0129-3p	Cell division cycle protein 48 isogeny [Cajanus cajan]
Unigene43023	mpi-nmiR0129-3p	Cell division cycle protein 48 isogeny [Cajanus cajan]
Unigene43042	mpi-miR172c-3p	uncharacterized protein LOC109791288 [Cajanus cajan]
Unigene43075	mpi-miR393c-3p	protein TRANSPORT INHIBITOR RESPONSE 1 [Cajanus cajan]
Unigene43076	mpi-miR393c-3p	protein TRANSPORT INHIBITOR RESPONSE 1 [Cajanus cajan]
Unigene43077	mpi-miR393c-3p	protein TRANSPORT INHIBITOR RESPONSE 1 [Cajanus cajan]
Unigene43078	mpi-miR393c-3p	protein TRANSPORT INHIBITOR RESPONSE 1 [Cajanus cajan]
Unigene43209	mpi-nmiR0017-3p	E3 ubiquitin-protein ligase RFWD3 [Vigna angularis]
Unigene43210	mpi-nmiR0017-3p	E3 ubiquitin-protein ligase RFWD3 [Vigna angularis]
Unigene43211	mpi-nmiR0017-3p	E3 ubiquitin-protein ligase RFWD3 [Vigna angularis]
Unigene43212	mpi-nmiR0017-3p	E3 ubiquitin-protein ligase RFWD3 [Vigna angularis]
Unigene43257	mpi-miR1507c-3p	probable carboxylesterase 11 [Glycine max]
Unigene43295	mpi-nmiR0017-3p	protein CROWDED NUCLEI 3-like isoform X2 [Glycine max]
Unigene43296	mpi-nmiR0017-3p	protein CROWDED NUCLEI 3-like isoform X2 [Glycine max]
Unigene43467	mpi-miR156a-5p; mpi-miR156g-5p; mpi-miR156o-5p; mpi-miR156b-5p; mpi-miR156j-5p; mpi-miR156h-5p	-
Unigene43468	mpi-miR156a-5p; mpi-miR156g-5p; mpi-miR156o-5p; mpi-miR156b-5p; mpi-miR156j-5p; mpi-miR156h-5p	-
Unigene43506	mpi-nmiR0065-5p	lysine-specific demethylase JMJ25-like [Glycine max]
Unigene43507	mpi-nmiR0065-5p	lysine-specific demethylase JMJ25-like [Glycine max]
Unigene43508	mpi-nmiR0065-5p	psbP domain-containing protein 7, chloroplastic [Cajanus cajan]
Unigene43509	mpi-nmiR0065-5p	psbP domain-containing protein 7, chloroplastic [Cajanus cajan]
Unigene43523	mpi-miR1511-3p	DUF668 family protein [Medicago truncatula]
Unigene43524	mpi-miR1511-3p	DUF668 family protein [Medicago truncatula]
Unigene43543	mpi-nmiR0100-5p	Histone-lysine N-methyltransferase SUVR2 [Glycine soja]
Unigene43544	mpi-miR858a-3p	transcription factor TCP7 [Glycine max]
Unigene43572	mpi-nmiR0044-5p	-
Unigene43573	mpi-nmiR0044-5p	-
Unigene43602	mpi-nmiR0017-3p	SUMO-activating enzyme subunit 2 [Cajanus cajan]
Unigene43618	mpi-nmiR0017-3p	Root phototropism protein 3 [Glycine soja]
Unigene43656	mpi-miR535-5p	microtubule-associated protein 70-2-like [Cajanus cajan]
Unigene43692	mpi-miR159d-3p; mpi-miR159i-3p; mpi-miR319o-3p; mpi-miR319e-3p	NAC transcription factor 25-like [Vigna angularis]
Unigene43721	mpi-miR1510-3p	myosin-binding protein 7-like [Cajanus cajan]
Unigene43736	mpi-miR396c-5p; mpi-miR396i-5p; mpi-miR396a-5p; mpi-miR396h-5p; mpi-miR396d-5p	mitochondrial import receptor subunit TOM20 [Cajanus cajan]
Unigene43769	mpi-miR2119-3p	jmjC domain-containing protein 7 [Cajanus cajan]
Unigene43779	mpi-nmiR0104-5p	-
Unigene43780	mpi-miR172c-3p	probable inactive purple acid phosphatase 16 [Cicer arietinum]
Unigene43781	mpi-miR172c-3p	probable inactive purple acid phosphatase 16 isoform X2 [Cajanus cajan]
Unigene43782	mpi-miR172c-3p	probable inactive purple acid phosphatase 16 [Cicer arietinum]
Unigene43783	mpi-miR172c-3p	inactive purple acid phosphatase [Medicago truncatula]
Unigene43805	mpi-miR156e-3p	Protein bem46 [Glycine soja]
Unigene43853	mpi-miR319d-3p	E3 ubiquitin-protein ligase HERC2-like [Glycine max]
Unigene43890	mpi-nmiR0103-5p	nucleolar protein 16 [Vigna radiata var. radiata] [Vigna radiata]
Unigene43891	mpi-nmiR0103-5p	nucleolar protein 16 [Vigna radiata var. radiata] [Vigna radiata]
Unigene43892	mpi-miR530-5p	probable protein phosphatase 2C 27 [Cicer arietinum]
Unigene4392	mpi-nmiR0017-3p	presenilin-like protein At1g08700 [Lupinus angustifolius]
Unigene4393	mpi-miR166i-3p	beclin-1-like protein isoform X2 [Cajanus cajan]
Unigene44014	mpi-miR156t-5p	pentatricopeptide repeat-containing protein At3g06430, chloroplastic [Lupinus angustifolius]
Unigene44028	mpi-nmiR0101-3p	NADH dehydrogenase subunit K (chloroplast) [Millettia pinnata]
Unigene44197	mpi-nmiR0017-3p	TOM1-like protein 2 [Glycine soja]
Unigene44198	mpi-nmiR0017-3p	TOM1-like protein 2 [Glycine soja]
Unigene44214	mpi-nmiR0134-5p	PPR superfamily protein [Medicago truncatula]
Unigene44218	mpi-nmiR0134-5p	PPR superfamily protein [Medicago truncatula]
Unigene44228	mpi-miR1507c-3p	-
Unigene44293	mpi-miR1514-5p; mpi-nmiR0104-5p	-
Unigene44342	mpi-miR319l-3p	protein trichome birefringence-like 39 [Cajanus cajan]
Unigene44380	mpi-nmiR0017-3p	FKBP12-interacting protein of 37 kDa-like [Cajanus cajan]
Unigene44382	mpi-nmiR0017-3p	FKBP12-interacting protein of 37 kDa-like [Cajanus cajan]
Unigene44459	mpi-miR172a-3p; mpi-miR172c-3p	oxysterol-binding protein-related protein 1C-like isoform X2 [Glycine max]
Unigene4455	mpi-miR166r-3p; mpi-miR166i-3p; mpi-miR166p-3p; mpi-miR166m-3p; mpi-miR166d	Pentatricopeptide repeat-containing protein At3g49740 family [Cajanus cajan]
Unigene4458	mpi-miR156j-5p	nuclear transcription factor Y subunit A-1-like [Vigna angularis]
Unigene44594	mpi-miR159e-5p	methionine gamma-lyase-like [Vigna angularis]
Unigene44596	mpi-miR159e-5p	methionine gamma-lyase-like [Vigna angularis]
Unigene44597	mpi-miR159e-5p	methionine gamma-lyase-like [Vigna angularis]
Unigene44636	mpi-nmiR0105-5p; mpi-nmiR0106-5p	-
Unigene44637	mpi-nmiR0105-5p; mpi-nmiR0106-5p	-
Unigene44713	mpi-miR858a-3p	Myb-related protein 315 [Glycine soja]
Unigene44716	mpi-miR159a-3p; mpi-miR159j-3p; mpi-miR159k-3p; mpi-miR159d-3p; mpi-miR159e-3p; mpi-miR159c-3p; mpi-miR159f-3p; mpi-miR159g-3p; mpi-miR159h-3p; mpi-miR159i-3p; mpi-miR319p-3p	protein SPEAR2 [Cajanus cajan]
Unigene44718	mpi-miR159a-3p; mpi-miR159j-3p; mpi-miR159k-3p; mpi-miR159d-3p; mpi-miR159e-3p; mpi-miR159c-3p; mpi-miR159f-3p; mpi-miR159g-3p; mpi-miR159h-3p; mpi-miR159i-3p; mpi-miR319p-3p	protein SPEAR2 [Cajanus cajan]
Unigene44729	mpi-miR160a-3p	E3 ubiquitin-protein ligase KEG [Glycine soja]
Unigene44775	mpi-nmiR0017-3p	la-related protein 1C-like [Cajanus cajan]
Unigene44776	mpi-nmiR0017-3p	la-related protein 1C-like [Cajanus cajan]
Unigene44777	mpi-nmiR0017-3p	La-related protein 1B [Cajanus cajan]
Unigene44783	mpi-miR1510-3p	FHA domain-containing protein At4g14490 [Cajanus cajan]
Unigene44792	mpi-miR167h-5p	MOB kinase activator-like 1 [Glycine soja]
Unigene44900	mpi-nmiR0015-3p	Protein KRTCAP2 like, partial [Glycine soja]
Unigene44941	mpi-miR156o-5p	mRNA-capping enzyme-like [Glycine max]
Unigene44942	mpi-miR156o-5p	mRNA-capping enzyme-like [Cajanus cajan]
Unigene44989	mpi-miR168f-5p	aspartate--tRNA ligase 2, cytoplasmic-like [Glycine max]
Unigene44990	mpi-miR168f-5p	aspartate--tRNA ligase 2, cytoplasmic-like [Glycine max]
Unigene44991	mpi-miR168f-5p	aspartate--tRNA ligase 2, cytoplasmic-like [Glycine max]
Unigene45	mpi-miR319n-3p; mpi-miR319q-3p	uncharacterized protein LOC109792025 isoform X2 [Cajanus cajan]
Unigene4502	mpi-miR1507c-3p	peroxisomal membrane protein 11A-like [Glycine max]
Unigene45069	mpi-miR403a-3p; mpi-miR403b-3p	protein argonaute 2-like isoform X2 [Glycine max]
Unigene4508	mpi-nmiR0017-3p	uncharacterized protein LOC100819841 [Glycine max]
Unigene4515	mpi-nmiR0002-5p; mpi-nmiR0070-5p	COP9 signalosome complex subunit 1 [Cajanus cajan]
Unigene45176	mpi-miR408c-3p	-
Unigene45193	mpi-nmiR0017-3p	trihelix transcription factor ASIL2-like [Vigna radiata var. radiata] [Vigna radiata]
Unigene45255	mpi-nmiR0085-5p	GATA transcription factor 9 [Cicer arietinum]
Unigene45256	mpi-nmiR0085-5p	GATA transcription factor 9 [Cicer arietinum]
Unigene45380	mpi-miR1507c-3p	extra-large guanine nucleotide-binding protein 1-like [Glycine max]
Unigene45381	mpi-miR1507c-3p	extra-large guanine nucleotide-binding protein 1-like [Glycine max]
Unigene45388	mpi-miR399f-3p	uncharacterized protein LOC100816444 isoform X4 [Glycine max]
Unigene45391	mpi-nmiR0017-3p	putative DEAD-box ATP-dependent RNA helicase 29 isoform X3 [Glycine max]
Unigene45392	mpi-nmiR0017-3p	putative DEAD-box ATP-dependent RNA helicase 29 isoform X3 [Glycine max]
Unigene45589	mpi-miR156a-5p; mpi-miR156o-5p; mpi-miR156b-5p; mpi-miR156s-5p; mpi-miR156d-5p; mpi-miR156j-5p; mpi-miR156q-5p; mpi-miR156i-5p	6-phosphogluconate dehydrogenase, decarboxylating 3 [Glycine max]
Unigene45619	mpi-miR156l-5p	fasciclin-like arabinogalactan protein 15 [Cajanus cajan]
Unigene45620	mpi-miR156l-5p	fasciclin-like arabinogalactan protein 15 [Cajanus cajan]
Unigene45621	mpi-miR171b-5p	probable nucleoredoxin 3 [Glycine max]
Unigene45714	mpi-nmiR0017-3p	target of Myb protein 1-like [Cajanus cajan]
Unigene45715	mpi-nmiR0017-3p	target of Myb protein 1-like [Cajanus cajan]
Unigene45716	mpi-nmiR0017-3p	target of Myb protein 1-like [Cajanus cajan]
Unigene45750	mpi-miR156s-5p	arabinosyltransferase XEG113-like [Cajanus cajan]
Unigene4590	mpi-nmiR0128-3p	transcription factor RF2b [Cicer arietinum]
Unigene45948	mpi-nmiR0024-3p	RNA pseudouridine synthase 6, chloroplastic-like isoform X3 [Glycine max]
Unigene45949	mpi-nmiR0024-3p	RNA pseudouridine synthase 6, chloroplastic-like isoform X3 [Glycine max]
Unigene45961	mpi-nmiR0010-3p	NBS-LRR type disease resistance protein [Medicago truncatula]
Unigene46037	mpi-nmiR0017-3p	prostatic spermine-binding protein-like [Vigna angularis]
Unigene46038	mpi-nmiR0017-3p	prostatic spermine-binding protein-like [Arachis ipaensis]
Unigene46101	mpi-miR156s-5p; mpi-miR156d-5p; mpi-miR156j-5p	clathrin light chain 1-like [Cajanus cajan]
Unigene46102	mpi-miR156s-5p; mpi-miR156d-5p; mpi-miR156j-5p	clathrin light chain 1-like [Cajanus cajan]
Unigene46103	mpi-miR156t-5p; mpi-miR156v-5p; mpi-miR156j-5p	protein IQ-DOMAIN 1 [Vigna radiata var. radiata] [Vigna radiata]
Unigene46136	mpi-miR408a-3p; mpi-miR408b-3p; mpi-miR408d-3p	structural maintenance of chromosomes protein 6B [Cajanus cajan]
Unigene46170	mpi-miR5559-5p	ent-kaur-16-ene synthase, chloroplastic isoform X1 [Cajanus cajan]
Unigene46171	mpi-miR5559-5p	ent-kaur-16-ene synthase, chloroplastic isoform X2 [Glycine max]
Unigene46208	mpi-miR162d-3p	AT-hook motif nuclear-localized protein 5-like [Cajanus cajan]
Unigene46236	mpi-miR166l-3p; mpi-miR166m-3p	LIMR family protein At5g01460 [Glycine max]
Unigene46273	mpi-nmiR0017-3p	actin cross-linking protein [Medicago truncatula]
Unigene46298	mpi-nmiR0010-3p	uncharacterized protein LOC106779675 [Vigna radiata var. radiata] [Vigna radiata]
Unigene46299	mpi-nmiR0010-3p	NHL repeat protein [Medicago truncatula]
Unigene463	mpi-nmiR0036-3p	Gamma-tubulin complex component 2 [Cajanus cajan]
Unigene4631	mpi-nmiR0098-3p; mpi-nmiR0099-3p	Callose synthase 9 [Glycine soja]
Unigene4648	mpi-nmiR0004-3p	P-loop NTPase domain superfamily protein isoform 2 [Glycine max]
Unigene46483	mpi-miR408c-3p	uncharacterized protein LOC109813852, partial [Cajanus cajan]
Unigene46484	mpi-miR408c-3p	hypothetical protein KK1_029539, partial [Cajanus cajan]
Unigene46485	mpi-miR408c-3p	hypothetical protein KK1_029539, partial [Cajanus cajan]
Unigene46494	mpi-nmiR0108-3p	subtilisin-like protease SBT1.6 [Glycine max]
Unigene46510	mpi-nmiR0017-3p	30-kDa cleavage and polyadenylation specificity factor 30-like [Glycine max]
Unigene46511	mpi-nmiR0017-3p	Cleavage and polyadenylation specificity factor CPSF30 [Glycine soja]
Unigene46572	mpi-miR156t-5p; mpi-miR156u-5p	G-box-binding factor 4-like [Cajanus cajan]
Unigene46573	mpi-miR156t-5p; mpi-miR156u-5p	G-box-binding factor 4-like isoform X1 [Vigna angularis]
Unigene46614	mpi-miR159a-3p; mpi-miR159j-3p; mpi-miR159k-3p; mpi-miR159d-3p; mpi-miR159e-3p; mpi-miR159c-3p; mpi-miR159f-3p; mpi-miR159g-3p; mpi-miR159h-3p; mpi-miR159i-3p; mpi-miR319p-3p; mpi-miR319f-3p	hypothetical protein KK1_026832 [Cajanus cajan]
Unigene46718	mpi-miR168b-5p	factor of DNA methylation 4-like [Cajanus cajan]
Unigene46719	mpi-miR168b-5p	factor of DNA methylation 4-like [Cajanus cajan]
Unigene46819	mpi-nmiR0017-3p	HIPL1 protein-like isoform X1 [Cajanus cajan]
Unigene46820	mpi-nmiR0017-3p	HIPL1 protein-like isoform X1 [Cajanus cajan]
Unigene46852	mpi-miR159g-3p	Nucleosome-remodeling factor subunit NURF301 [Glycine soja]
Unigene46853	mpi-miR159g-3p	Nucleosome-remodeling factor subunit NURF301 [Glycine soja]
Unigene46900	mpi-nmiR0017-3p	probable ubiquitin-like-specific protease 2A isoform X1 [Cajanus cajan]
Unigene46941	mpi-miR166h-5p	-
Unigene46963	mpi-miR171b-5p	protein DA1 [Vigna angularis]
Unigene46964	mpi-miR171b-5p	protein DA1 [Vigna angularis]
Unigene4711	mpi-nmiR0017-3p	ethylene-responsive transcription factor 3-like [Vigna radiata var. radiata] [Vigna radiata]
Unigene47160	mpi-miR396i-3p	pentatricopeptide repeat-containing protein At2g06000-like [Glycine max]
Unigene47161	mpi-miR396i-3p	pentatricopeptide repeat-containing protein At2g06000-like [Glycine max]
Unigene47301	mpi-nmiR0125-5p; mpi-nmiR0127-5p	structural maintenance of chromosomes protein 5 isoform X3 [Vigna radiata var. radiata] [Vigna radiata]
Unigene47327	mpi-miR2643-3p	-
Unigene47330	mpi-miR156u-5p	probable protein S-acyltransferase 19 isoform X1 [Cajanus cajan]
Unigene47331	mpi-miR156u-5p	probable protein S-acyltransferase 19 isoform X1 [Cajanus cajan]
Unigene47370	mpi-miR444-3p	probable beta-1,3-galactosyltransferase 14 [Cajanus cajan]
Unigene47380	mpi-nmiR0109-3p; mpi-nmiR0110-3p	ribosomal protein L20 (chloroplast) [Millettia pinnata]
Unigene47381	mpi-nmiR0109-3p; mpi-nmiR0110-3p	ATP-dependent Clp protease proteolytic subunit (chloroplast) [Desmodium illinoense]
Unigene474	mpi-nmiR0102-5p	importin-11-like isoform X1 [Glycine max]
Unigene47422	mpi-miR159e-5p	Uveal autoantigen with coiled-coil domains and ankyrin repeats isoform 1 [Theobroma cacao]
Unigene47429	mpi-miR168d-3p	cytokinin riboside 5'-monophosphate phosphoribohydrolase LOG8-like [Cajanus cajan]
Unigene47442	mpi-nmiR0017-3p	-
Unigene4747	mpi-miR171c-3p; mpi-miR171h-3p; mpi-miR171a	receptor protein kinase-like protein At4g34220 [Glycine max]
Unigene47481	mpi-nmiR0072-5p	mediator of RNA polymerase II transcription subunit 12-like [Cajanus cajan]
Unigene47494	mpi-nmiR0082-3p	unnamed protein product [Coffea canephora]
Unigene47506	mpi-miR169a-3p	probable methionine--tRNA ligase [Cajanus cajan]
Unigene4751	mpi-miR482c-3p	DNA ligase 1 isoform X1 [Cicer arietinum]
Unigene47599	mpi-nmiR0113-3p	wound-induced protein precursor [Glycine max]
Unigene47631	mpi-nmiR0017-3p	COP9 signalosome complex subunit 7 isoform X1 [Vigna angularis]
Unigene47632	mpi-nmiR0017-3p	COP9 signalosome complex subunit 7 isoform X2 [Vigna angularis]
Unigene47647	mpi-nmiR0017-3p	N-(5'-phosphoribosyl)anthranilate isomerase 1, chloroplastic-like isoform X2 [Cajanus cajan]
Unigene47724	mpi-miR156d-5p; mpi-miR156u-5p; mpi-miR156j-5p	mitochondrial import inner membrane translocase subunit TIM23-2-like [Glycine max]
Unigene47774	mpi-nmiR0006-5p	ribosome biogenesis protein NSA2 homolog [Vigna radiata var. radiata] [Vigna radiata]
Unigene47776	mpi-nmiR0006-5p	ribosome biogenesis protein NSA2 homolog [Vigna radiata var. radiata] [Vigna radiata]
Unigene47803	mpi-miR156s-5p	protein SABRE isoform X5 [Vigna angularis]
Unigene47804	mpi-miR156s-5p	protein SABRE-like isoform X10 [Glycine max]
Unigene47853	mpi-miR159b-3p	purple acid phosphatase 23 isoform X2 [Vigna angularis]
Unigene47854	mpi-miR159b-3p	purple acid phosphatase 23 isoform X1 [Glycine max]
Unigene47880	mpi-nmiR0017-3p	Uridine kinase-like protein 4 [Glycine soja]
Unigene47910	mpi-nmiR0017-3p	prostaglandin reductase-3 [Cajanus cajan]
Unigene47919	mpi-miR159f-3p	protein DJ-1 homolog B-like [Cajanus cajan]
Unigene47920	mpi-miR159f-3p	protein DJ-1 homolog B-like [Cajanus cajan]
Unigene47952	mpi-nmiR0017-3p	maternal effect embryo arrest 60 [Arabidopsis thaliana]
Unigene47971	mpi-nmiR0017-3p	squamosa promoter-binding protein 1-like isoform X1 [Glycine max]
Unigene47990	mpi-nmiR0047-3p	delta(3,5)-Delta(2,4)-dienoyl-CoA isomerase, mitochondrial [Vigna radiata var. radiata] [Vigna radiata]
Unigene47991	mpi-nmiR0047-3p	delta(3,5)-Delta(2,4)-dienoyl-CoA isomerase, mitochondrial [Vigna radiata var. radiata] [Vigna radiata]
Unigene48017	mpi-miR396c-5p; mpi-miR396j-5p; mpi-miR396a-5p; mpi-miR396f-5p	uncharacterized membrane protein At3g27390 [Cajanus cajan]
Unigene48018	mpi-miR396c-5p; mpi-miR396j-5p; mpi-miR396a-5p; mpi-miR396f-5p	uncharacterized membrane protein At3g27390 [Cajanus cajan]
Unigene48050	mpi-miR156j-5p	ribosomal RNA-processing protein [Medicago truncatula]
Unigene48051	mpi-miR156j-5p	eukaryotic translation initiation factor 5B-like isoform X2 [Arachis ipaensis]
Unigene48073	mpi-nmiR0115-5p; mpi-nmiR0116-5p	ATPase subunit 4 (mitochondrion) [Millettia pinnata]
Unigene48074	mpi-nmiR0115-5p; mpi-nmiR0116-5p	ATPase subunit 4 (mitochondrion) [Millettia pinnata]
Unigene48080	mpi-nmiR0128-3p	E3 ubiquitin-protein ligase PRT6-like [Glycine max]
Unigene48081	mpi-nmiR0128-3p	E3 ubiquitin-protein ligase PRT6-like [Glycine max]
Unigene48082	mpi-nmiR0128-3p	-
Unigene48086	mpi-nmiR0017-3p	oxysterol-binding protein-related protein 3C-like [Cajanus cajan]
Unigene48099	mpi-nmiR0017-3p	bromodomain testis-specific protein-like [Arachis duranensis]
Unigene48110	mpi-miR9662a-3p	F-box protein At5g46170-like [Vigna angularis]
Unigene48252	mpi-miR396i-3p	protein NETWORKED 1A-like [Glycine max]
Unigene48309	mpi-miR9653-3p	blue copper protein-like [Vigna radiata var. radiata] [Vigna radiata]
Unigene48330	mpi-miR1510-3p	-
Unigene48358	mpi-miR171g-3p	microtubule-associated protein RP/EB family member 1B-like [Glycine max]
Unigene4839	mpi-miR396c-5p; mpi-miR396i-5p; mpi-miR396a-5p; mpi-miR396d-5p	Xaa-Pro dipeptidase, partial [Cajanus cajan]
Unigene48428	mpi-miR1510-3p; mpi-miR1510-5p; mpi-nmiR0004-3p	candidate disease-resistance protein SR1 [Glycine max]
Unigene48429	mpi-miR1510-3p; mpi-miR1510-5p; mpi-nmiR0004-3p	TMV resistance protein N-like isoform X1 [Vigna angularis]
Unigene48434	mpi-miR156v-5p	disease resistance protein LAZ5-like [Vigna angularis]
Unigene48462	mpi-miR397b-5p	transcription termination factor MTERF2, chloroplastic [Lupinus angustifolius]
Unigene48463	mpi-miR397b-5p	transcription termination factor MTERF2, chloroplastic [Cajanus cajan]
Unigene48464	mpi-miR397b-5p	mTERF domain-containing protein 1, mitochondrial [Glycine soja]
Unigene48465	mpi-miR166o-3p; mpi-miR166t-3p	glutaredoxin (GRX) family protein [Medicago truncatula]
Unigene48466	mpi-miR166o-3p; mpi-miR166t-3p	glutaredoxin (GRX) family protein [Medicago truncatula]
Unigene48478	mpi-miR1514-5p	LRR receptor-like kinase [Medicago truncatula]
Unigene48479	mpi-miR1514-5p	LRR receptor-like kinase [Medicago truncatula]
Unigene48633	mpi-miR396j-5p; mpi-miR396a-5p	ankyrin-3 [Vigna radiata var. radiata] [Vigna radiata]
Unigene48657	mpi-miR156a-5p; mpi-miR156u-5p	reticulon-like protein B5 [Vigna radiata var. radiata] [Vigna radiata]
Unigene48674	mpi-miR395-3p	Beta-galactosidase 1 [Cajanus cajan]
Unigene48700	mpi-nmiR0017-3p	-
Unigene4876	mpi-nmiR0041-3p	BAG-associated GRAM protein 1-like isoform X2 [Lupinus angustifolius]
Unigene48800	mpi-nmiR0080-3p; mpi-nmiR0081-3p; mpi-nmiR0086-5p; mpi-nmiR0088-5p; mpi-nmiR0090-5p; mpi-nmiR0094-5p	splicing factor 3B subunit 1 [Cajanus cajan]
Unigene48801	mpi-nmiR0080-3p; mpi-nmiR0081-3p; mpi-nmiR0086-5p; mpi-nmiR0088-5p; mpi-nmiR0090-5p; mpi-nmiR0094-5p	splicing factor 3B subunit 1 [Cajanus cajan]
Unigene48841	mpi-miR156j-5p	O-glucosyltransferase rumi [Cicer arietinum]
Unigene48842	mpi-miR156j-5p	O-glucosyltransferase rumi homolog [Vigna angularis]
Unigene48848	mpi-miR399a-3p; mpi-miR399l-3p; mpi-miR399b-3p; mpi-miR399c-3p; mpi-miR399i-3p; mpi-miR399d-3p; mpi-miR399e-3p; mpi-miR399j-3p; mpi-miR399m-3p	chloroplast processing peptidase-like [Arachis duranensis]
Unigene48849	mpi-miR399a-3p; mpi-miR399l-3p; mpi-miR399b-3p; mpi-miR399c-3p; mpi-miR399i-3p; mpi-miR399d-3p; mpi-miR399e-3p; mpi-miR399j-3p; mpi-miR399m-3p	chloroplast processing peptidase-like [Arachis duranensis]
Unigene48850	mpi-nmiR0017-3p	-
Unigene4889	mpi-nmiR0010-3p	Hepatocyte growth factor-regulated tyrosine kinase substrate [Glycine soja]
Unigene48896	mpi-nmiR0017-3p	glycerophosphodiester phosphodiesterase GDPDL3-like isoform X1 [Glycine max]
Unigene48983	mpi-miR530-5p	uncharacterized RNA-binding protein C17H9.04c isoform X1 [Cajanus cajan]
Unigene48984	mpi-miR530-5p	uncharacterized RNA-binding protein C17H9.04c isoform X1 [Cajanus cajan]
Unigene49047	mpi-nmiR0117-5p	DUF616 family protein [Medicago truncatula]
Unigene49088	mpi-nmiR0129-3p	zinc ion-binding protein [Medicago truncatula]
Unigene49089	mpi-nmiR0129-3p	zinc ion-binding protein [Medicago truncatula]
Unigene49323	mpi-miR396i-3p; mpi-miR396b-3p	hypersensitive-induced response protein 1-like [Dorcoceras hygrometricum]
Unigene49324	mpi-miR396i-3p; mpi-miR396b-3p	hypersensitive-induced response protein 1-like [Dorcoceras hygrometricum]
Unigene49325	mpi-miR396i-3p; mpi-miR396b-3p	hypersensitive-induced response protein 1-like [Dorcoceras hygrometricum]
Unigene49354	mpi-nmiR0017-3p	inositol-tetrakisphosphate 1-kinase 3-like isoform X1 [Vigna radiata var. radiata] [Vigna radiata]
Unigene49403	mpi-miR167e-5p; mpi-miR167f-5p; mpi-miR167c-5p; mpi-miR167g-5p; mpi-miR167i-5p; mpi-miR167a-5p; mpi-miR167j-5p; mpi-miR167l-5p	protein DETOXIFICATION 35-like [Lupinus angustifolius]
Unigene49405	mpi-miR167e-5p; mpi-miR167f-5p; mpi-miR167c-5p; mpi-miR167g-5p; mpi-miR167i-5p; mpi-miR167a-5p; mpi-miR167j-5p; mpi-miR167l-5p	protein DETOXIFICATION 35-like [Lupinus angustifolius]
Unigene49464	mpi-miR159d-3p	Retrovirus-related Pol polyprotein from transposon TNT 1-94 [Cajanus cajan]
Unigene4952	mpi-miR156k-5p	3-epi-6-deoxocathasterone 23-monooxygenase [Glycine soja]
Unigene49543	mpi-nmiR0017-3p	protein phosphatase 2C 70 [Cajanus cajan]
Unigene49544	mpi-nmiR0017-3p	protein phosphatase 2C 70 [Cajanus cajan]
Unigene49632	mpi-nmiR0017-3p	3-ketoacyl-CoA synthase 4 [Cajanus cajan]
Unigene49670	mpi-miR390c-5p; mpi-miR390a-5p	germinal center kinase 1 isoform X2 [Glycine max]
Unigene49671	mpi-miR390c-5p; mpi-miR390a-5p	germinal center kinase 1 isoform X1 [Glycine max]
Unigene49673	mpi-miR172b-3p	auxin-responsive protein IAA27 [Cajanus cajan]
Unigene49674	mpi-miR172b-3p	auxin-responsive protein IAA27 [Cajanus cajan]
Unigene49745	mpi-nmiR0083-3p	IRK-interacting protein-like [Vigna radiata var. radiata] [Vigna radiata]
Unigene49771	mpi-miR167e-5p; mpi-miR167f-5p; mpi-miR167h-5p; mpi-miR167k-5p; mpi-miR167b-5p; mpi-miR167d-5p; mpi-miR167c-5p; mpi-miR167g-5p; mpi-miR167i-5p; mpi-miR167a-5p; mpi-miR167j-5p; mpi-miR167l-5p	protein cornichon homolog 1-like [Cajanus cajan]
Unigene49772	mpi-miR167e-5p; mpi-miR167f-5p; mpi-miR167h-5p; mpi-miR167k-5p; mpi-miR167b-5p; mpi-miR167d-5p; mpi-miR167c-5p; mpi-miR167g-5p; mpi-miR167i-5p; mpi-miR167a-5p; mpi-miR167j-5p; mpi-miR167l-5p	protein cornichon homolog 1-like [Vigna radiata var. radiata] [Vigna radiata]
Unigene49782	mpi-nmiR0120-3p	-
Unigene49783	mpi-nmiR0120-3p	-
Unigene4985	mpi-miR166h-5p	-
Unigene49881	mpi-nmiR0072-5p	MDIS1-interacting receptor like kinase 2-like [Cajanus cajan]
Unigene50043	mpi-miR482a-3p; mpi-miR482b-3p	BAG family molecular chaperone regulator 4 isoform X1 [Cicer arietinum]
Unigene50143	mpi-nmiR0125-3p; mpi-nmiR0127-3p	protein ELF4-LIKE 1-like [Cajanus cajan]
Unigene50144	mpi-nmiR0125-3p; mpi-nmiR0127-3p	protein ELF4-LIKE 1-like [Cajanus cajan]
Unigene50145	mpi-nmiR0125-3p; mpi-nmiR0127-3p	protein ELF4-LIKE 1-like [Cajanus cajan]
Unigene50201	mpi-nmiR0017-3p	receptor-like serine/threonine-protein kinase At2g45590 [Cicer arietinum]
Unigene50202	mpi-nmiR0017-3p	receptor-like serine/threonine-protein kinase At2g45590 [Cicer arietinum]
Unigene50242	mpi-miR156a-3p; mpi-miR156e-3p; mpi-miR156c-3p	protein S-acyltransferase 10 [Cicer arietinum]
Unigene50243	mpi-miR156a-3p; mpi-miR156e-3p; mpi-miR156c-3p	protein S-acyltransferase 10 [Cicer arietinum]
Unigene50246	mpi-miR171d; mpi-nmiR0020-3p; mpi-nmiR0121-3p	fasciclin domain protein [Medicago truncatula]
Unigene50259	mpi-miR171d	alba DNA/RNA-binding protein [Medicago truncatula]
Unigene50323	mpi-nmiR0017-3p	tRNA pseudouridine synthase A-like [Glycine max]
Unigene50324	mpi-nmiR0017-3p	tRNA pseudouridine synthase A-like [Glycine max]
Unigene50397	mpi-miR167e-3p	alpha-mannosidase isoform X3 [Glycine max]
Unigene50398	mpi-miR167e-3p	alpha-mannosidase At3g26720-like [Cajanus cajan]
Unigene50432	mpi-miR156a-5p; mpi-miR156l-5p; mpi-miR156m-5p; mpi-miR156g-5p; mpi-miR156o-5p; mpi-miR156r-5p; mpi-miR156b-5p; mpi-miR156p-5p; mpi-miR156s-5p; mpi-miR156d-5p; mpi-miR156t-5p; mpi-miR156u-5p; mpi-miR156v-5p; mpi-miR156e-5p; mpi-miR156c-5p; mpi-miR156j-5p; mpi-miR156q-5p; mpi-miR156h-5p; mpi-miR156i-5p; mpi-miR156f-5p	-
Unigene50435	mpi-nmiR0128-3p	paired amphipathic helix protein Sin3-like 3 isoform X2 [Glycine max]
Unigene50451	mpi-miR5559-5p	transcription initiation factor TFIID subunit 10 isoform X1 [Cajanus cajan]
Unigene50497	mpi-miR396a-3p	prolycopene isomerase 1, chloroplastic isoform X5 [Cajanus cajan]
Unigene50498	mpi-miR396a-3p	carotene isomerase 2 [Bixa orellana]
Unigene50550	mpi-nmiR0125-5p; mpi-nmiR0127-5p	homeobox-DDT domain protein RLT1-like [Cajanus cajan]
Unigene50583	mpi-nmiR0124-5p; mpi-nmiR0126-5p	Retrovirus-related Pol polyprotein from transposon TNT 1-94 [Cajanus cajan]
Unigene50664	mpi-nmiR0017-3p	probable E3 ubiquitin-protein ligase makorin-1 [Arachis duranensis]
Unigene50678	mpi-nmiR0135-5p	probable starch synthase 4, chloroplastic/amyloplastic [Glycine max]
Unigene50679	mpi-nmiR0135-5p	probable starch synthase 4, chloroplastic/amyloplastic [Glycine max]
Unigene5071	mpi-nmiR0017-3p	Protein notum like [Glycine soja]
Unigene50753	mpi-nmiR0017-3p	Ribosomal RNA processing protein 36 like [Glycine soja]
Unigene50754	mpi-nmiR0017-3p	Ribosomal RNA processing protein 36 like [Glycine soja]
Unigene50768	mpi-nmiR0017-3p	uncharacterized protein LOC100788155 [Glycine max]
Unigene50769	mpi-nmiR0017-3p	uncharacterized protein LOC100788155 [Glycine max]
Unigene50828	mpi-miR396a-5p; mpi-miR396h-5p; mpi-miR396d-5p	Sel1 repeat protein [Medicago truncatula]
Unigene50851	mpi-miR396i-3p; mpi-miR396b-3p	cell division cycle and apoptosis regulator protein 1-like [Glycine max]
Unigene50852	mpi-miR396i-3p; mpi-miR396b-3p	Cell division cycle and apoptosis regulator protein 1, partial [Glycine soja]
Unigene5089	mpi-nmiR0017-3p	uncharacterized protein LOC105778352 [Gossypium raimondii]
Unigene50899	mpi-miR171d	protein trichome birefringence-like 25 [Cajanus cajan]
Unigene50974	mpi-nmiR0017-3p	nucleolin [Cajanus cajan]
Unigene50975	mpi-nmiR0017-3p	nucleolin [Cajanus cajan]
Unigene5107	mpi-nmiR0017-3p	proline-, glutamic acid- and leucine-rich protein 1-like isoform X1 [Glycine max]
Unigene51100	mpi-nmiR0049-5p	-
Unigene51101	mpi-nmiR0049-5p	-
Unigene51106	mpi-miR390a-3p	uncharacterized GPI-anchored protein At1g61900-like isoform X2 [Glycine max]
Unigene51120	mpi-nmiR0048-5p	probable protein phosphatase 2C 34 [Vigna radiata var. radiata] [Vigna radiata]
Unigene51122	mpi-miR159k-3p; mpi-miR319n-3p	protein TSS-like [Vigna radiata var. radiata] [Vigna radiata]
Unigene51123	mpi-miR159k-3p; mpi-miR319n-3p	protein TSS-like [Vigna radiata var. radiata] [Vigna radiata]
Unigene51150	mpi-miR162e-3p	triacylglycerol lipase 1 [Arachis hypogaea]
Unigene51151	mpi-miR162e-3p	triacylglycerol lipase [Medicago truncatula]
Unigene51239	mpi-nmiR0017-3p	probable RNA-dependent RNA polymerase 5 isoform X2 [Arachis duranensis]
Unigene51257	mpi-nmiR0087-3p; mpi-nmiR0089-3p; mpi-nmiR0091-3p; mpi-nmiR0092-3p; mpi-nmiR0093-3p; mpi-nmiR0095-3p	ubiquitin-like modifier-activating enzyme atg7-like [Glycine max]
Unigene51258	mpi-nmiR0087-3p; mpi-nmiR0089-3p; mpi-nmiR0091-3p; mpi-nmiR0092-3p; mpi-nmiR0093-3p; mpi-nmiR0095-3p	ubiquitin-like modifier-activating enzyme atg7-like [Glycine max]
Unigene51291	mpi-nmiR0060-5p	B3 domain-containing protein Os01g0723500-like [Glycine max]
Unigene51421	mpi-nmiR0132-5p	alpha-amylase 3, chloroplastic isoform X1 [Glycine max]
Unigene51435	mpi-miR172a-3p; mpi-miR172c-3p; mpi-miR172b-3p	floral homeotic protein APETALA 2-like isoform X2 [Cajanus cajan]
Unigene51483	mpi-nmiR0128-3p	Pentatricopeptide repeat-containing protein At1g11290 family [Cajanus cajan]
Unigene51630	mpi-miR530-5p	carnosine N-methyltransferase-like isoform X2 [Glycine max]
Unigene51699	mpi-nmiR0017-3p	protein NIM1-INTERACTING 1-like [Gossypium raimondii]
Unigene51700	mpi-nmiR0017-3p	protein NIM1-INTERACTING 1-like [Gossypium raimondii]
Unigene51852	mpi-miR156a-3p; mpi-miR156e-3p	-
Unigene51893	mpi-nmiR0071-5p	nuclear pore complex protein NUP50A [Glycine max]
Unigene51918	mpi-nmiR0069-5p	probable protein phosphatase 2C 63 [Arachis ipaensis]
Unigene51926	mpi-miR482c-3p	GPN-loop GTPase 1 [Cajanus cajan]
Unigene51948	mpi-nmiR0010-3p	mitogen-activated protein kinase kinase 2 [Glycine max]
Unigene5200	mpi-nmiR0017-3p	hypothetical protein MTR_2g090340 [Medicago truncatula]
Unigene52059	mpi-nmiR0017-3p	DNAJ protein JJJ1 homolog [Lupinus angustifolius]
Unigene521	mpi-miR1511-3p	hypothetical protein glysoja_008956 [Glycine soja]
Unigene52138	mpi-nmiR0078-5p; mpi-nmiR0079-5p	hypothetical protein KK1_013075 [Cajanus cajan]
Unigene52139	mpi-nmiR0078-5p; mpi-nmiR0079-5p	uncharacterized protein LOC100778762 [Glycine max]
Unigene52144	mpi-nmiR0015-3p	F-box protein 7 [Glycine soja]
Unigene52188	mpi-nmiR0046-3p	uncharacterized protein LOC100802797 [Glycine max]
Unigene52189	mpi-nmiR0046-3p	hypothetical protein PHAVU_L0005000g, partial [Phaseolus vulgaris]
Unigene52194	mpi-nmiR0004-3p	TMV resistance protein N-like [Vigna radiata var. radiata] [Vigna radiata]
Unigene52271	mpi-miR396g-5p	growth-regulating factor 2 isoform X3 [Vigna angularis]
Unigene52289	mpi-miR2119-3p	guanine nucleotide-binding protein subunit gamma 3 [Cicer arietinum]
Unigene52290	mpi-miR2119-3p	guanine nucleotide-binding protein subunit gamma 3 [Cicer arietinum]
Unigene52297	mpi-miR390a-3p	uncharacterized protein LOC100778407 [Glycine max]
Unigene52370	mpi-miR159i-3p	-
Unigene52422	mpi-nmiR0024-3p	LOW QUALITY PROTEIN: ATP-dependent helicase BRM-like [Glycine max]
Unigene52436	mpi-nmiR0128-3p	-
Unigene52437	mpi-nmiR0128-3p	-
Unigene52453	mpi-miR396i-3p; mpi-miR396b-3p	uncharacterized protein LOC109796901 [Cajanus cajan]
Unigene52456	mpi-nmiR0072-5p	LRR receptor-like serine/threonine-protein kinase RPK2 [Cajanus cajan]
Unigene52511	mpi-nmiR0017-3p	HMA domain-containing protein [Cephalotus follicularis]
Unigene52512	mpi-nmiR0017-3p	HMA domain-containing protein [Cephalotus follicularis]
Unigene52529	mpi-nmiR0017-3p	HVA22-like protein i [Cajanus cajan]
Unigene52530	mpi-nmiR0017-3p	HVA22-like protein i [Cajanus cajan]
Unigene52576	mpi-nmiR0129-3p	Methyl-CpG-binding domain protein 4 [Glycine soja]
Unigene52618	mpi-nmiR0037-3p	-
Unigene52777	mpi-nmiR0017-3p	bromodomain-containing protein DDB_G0270170 [Vigna angularis]
Unigene52831	mpi-miR8155-3p	GDSL esterase/lipase At5g03610-like [Glycine max]
Unigene52832	mpi-miR156n-5p	hypothetical protein GLYMA_03G083500 [Glycine max]
Unigene52833	mpi-miR156n-5p	hypothetical protein GLYMA_03G083500 [Glycine max]
Unigene52928	mpi-nmiR0041-3p	hypothetical protein KK1_020299 [Cajanus cajan]
Unigene52929	mpi-nmiR0041-3p	B3 domain-containing transcription repressor VAL1-like [Cajanus cajan]
Unigene52930	mpi-nmiR0041-3p	hypothetical protein VIGAN_05167100 [Vigna angularis var. angularis] [Vigna angularis]
Unigene52931	mpi-nmiR0041-3p	hypothetical protein KK1_020299 [Cajanus cajan]
Unigene52932	mpi-nmiR0041-3p	uncharacterized protein LOC100788606 isoform X3 [Glycine max]
Unigene5294	mpi-miR395-3p	-
Unigene52951	mpi-nmiR0017-3p	1-phosphatidylinositol-3-phosphate 5-kinase FAB1B [Cajanus cajan]
Unigene52958	mpi-miR159e-5p	alternative oxidase 3, mitochondrial [Vigna radiata var. radiata] [Vigna radiata]
Unigene52967	mpi-nmiR0082-3p	Rho GTPase-activating protein 20 [Glycine soja]
Unigene52970	mpi-miR169e-5p	uncharacterized Rho GTPase-activating protein At5g61530 [Cajanus cajan]
Unigene53143	mpi-nmiR0017-3p	uncharacterized LOC100788810 [Glycine max]
Unigene53144	mpi-nmiR0017-3p	uncharacterized LOC100788810 [Glycine max]
Unigene53158	mpi-miR396i-3p; mpi-miR396b-3p	trihelix transcription factor GTL2-like [Glycine max]
Unigene53187	mpi-miR164a-5p; mpi-miR164b-5p; mpi-miR164c-5p	hemerythrin HHE cation-binding domain protein [Medicago truncatula]
Unigene53206	mpi-miR1511-3p	-
Unigene53209	mpi-miR396f-5p	ABC transporter I family member 20 [Cajanus cajan]
Unigene53210	mpi-miR396f-5p	ABC transporter I family member 20 [Glycine soja]
Unigene53211	mpi-miR396f-5p	ABC transporter I family member 20-like [Glycine max]
Unigene53287	mpi-nmiR0134-5p	S-adenosyl-L-methionine-dependent methyltransferase [Medicago truncatula]
Unigene53288	mpi-nmiR0134-5p	S-adenosyl-L-methionine-dependent methyltransferase [Medicago truncatula]
Unigene53315	mpi-nmiR0113-3p	rossmann-fold NAD(P)-binding domain protein [Medicago truncatula]
Unigene53332	mpi-nmiR0103-5p	AP-5 complex subunit mu [Glycine max]
Unigene53350	mpi-nmiR0080-3p; mpi-nmiR0081-3p	stem-specific protein TSJT1-like [Glycine max]
Unigene53370	mpi-nmiR0132-5p	carotenoid 9,10(9',10')-cleavage dioxygenase 1 [Glycine max]
Unigene53371	mpi-nmiR0132-5p	carotenoid 9,10(9',10')-cleavage dioxygenase 1 [Glycine max]
Unigene53422	mpi-miR168b-5p; mpi-miR168f-5p	Receptor-like serine/threonine-protein kinase ALE2 [Glycine soja]
Unigene53423	mpi-miR168b-5p	receptor-like serine/threonine-protein kinase ALE2 isoform X3 [Glycine max]
Unigene53442	mpi-nmiR0015-3p	ribosomal protein S3 (chloroplast) [Millettia pinnata]
Unigene53443	mpi-nmiR0015-3p	ribosomal protein S3 (chloroplast) [Millettia pinnata]
Unigene53480	mpi-nmiR0017-3p	stress response protein nst1 [Vigna radiata var. radiata] [Vigna radiata]
Unigene5349	mpi-nmiR0038-5p	-
Unigene53513	mpi-nmiR0033-5p; mpi-nmiR0036-3p	E3 ubiquitin-protein ligase CIP8 [Cicer arietinum]
Unigene53514	mpi-nmiR0033-5p; mpi-nmiR0036-3p	E3 ubiquitin-protein ligase CIP8 [Cicer arietinum]
Unigene53535	mpi-miR2643-3p	Emb:CAB10253.1 isoform 5 [Theobroma cacao]
Unigene5355	mpi-miR399a-3p; mpi-miR399k-3p; mpi-miR399h-3p; mpi-miR399c-3p; mpi-miR399i-3p; mpi-miR399e-3p; mpi-miR399j-3p; mpi-miR399f-3p	hypothetical protein GLYMA_20G1103001, partial [Glycine max]
Unigene5434	mpi-miR156l-5p; mpi-miR156h-5p	Armadillo-like helical [Corchorus capsularis]
Unigene5485	mpi-miR395-3p	DnaJ like subfamily C member 16 [Glycine soja]
Unigene5695	mpi-nmiR0017-3p	-
Unigene5788	mpi-nmiR0017-3p	homeobox protein SBH1 [Vigna radiata var. radiata] [Vigna radiata]
Unigene5854	mpi-miR482c-3p	probable strigolactone esterase DAD2 [Vigna radiata var. radiata] [Vigna radiata]
Unigene591	mpi-nmiR0133-5p	-
Unigene5915	mpi-nmiR0083-3p	probable pectinesterase/pectinesterase inhibitor 61 isoform X2 [Glycine max]
Unigene5943	mpi-miR159e-5p	ATPase family AAA domain-containing protein 1-A [Glycine soja]
Unigene6105	mpi-nmiR0017-3p	-
Unigene6186	mpi-miR165-3p; mpi-miR166a-3p; mpi-miR166l-3p; mpi-miR166o-3p; mpi-miR166c-3p; mpi-miR166b-3p; mpi-miR166j-3p; mpi-miR166q-3p; mpi-miR166r-3p; mpi-miR166n-3p; mpi-miR166s-3p; mpi-miR166k-3p; mpi-miR166i-3p; mpi-miR166h-3p; mpi-miR166p-3p; mpi-miR166m-3p; mpi-miR166f-3p; mpi-miR166t-3p; mpi-miR166e-3p; mpi-miR166a-5p; mpi-miR166i-5p; mpi-miR166d; mpi-miR166g	-
Unigene6224	mpi-miR319a-3p; mpi-miR319o-3p; mpi-miR319l-3p; mpi-miR319h-3p	probable mitochondrial chaperone BCS1-B [Glycine max]
Unigene6320	mpi-miR156r-5p	calcium uptake protein, mitochondrial [Cajanus cajan]
Unigene635	mpi-miR399c-3p; mpi-miR399j-3p	RNA polymerase II C-terminal domain phosphatase-like 1 isoform X1 [Vigna angularis]
Unigene6407	mpi-nmiR0017-3p	pentatricopeptide repeat-containing protein At2g30100, chloroplastic [Vigna radiata var. radiata] [Vigna radiata]
Unigene656	mpi-miR398d	-
Unigene6640	mpi-nmiR0013-5p	DUF581 family protein [Medicago truncatula]
Unigene6659	mpi-miR167f-5p; mpi-miR167c-5p	hypothetical protein glysoja_023517 [Glycine soja]
Unigene6697	mpi-miR159e-5p	CTD small phosphatase-like protein 2 [Cajanus cajan]
Unigene6698	mpi-miR444-3p	CTD small phosphatase-like protein 2 isoform X3 [Glycine max]
Unigene674	mpi-miR408a-3p; mpi-miR408d-3p	-
Unigene6750	mpi-nmiR0087-3p; mpi-nmiR0089-3p; mpi-nmiR0091-3p; mpi-nmiR0092-3p; mpi-nmiR0093-3p; mpi-nmiR0095-3p	formate--tetrahydrofolate ligase [Glycine max]
Unigene6763	mpi-nmiR0017-3p	serine carboxypeptidase-like 25 [Vigna angularis]
Unigene6796	mpi-miR396g-5p	growth-regulating factor 5-like [Glycine max]
Unigene6797	mpi-nmiR0097-3p	BnaC06g16980D [Brassica napus]
Unigene6842	mpi-nmiR0017-3p	Aspartic proteinase nepenthesin-1, partial [Cajanus cajan]
Unigene6847	mpi-miR398d	prolyl endopeptidase [Glycine max]
Unigene6852	mpi-nmiR0128-3p	-
Unigene6863	mpi-nmiR0017-3p	serine-rich adhesin for platelets-like [Arachis ipaensis]
Unigene6900	mpi-nmiR0017-3p	probable inactive purple acid phosphatase 2 [Cicer arietinum]
Unigene6974	mpi-nmiR0017-3p	FAM206 family protein-like isoform X1 [Glycine max]
Unigene7005	mpi-nmiR0017-3p	probable aminotransferase ACS12 [Lupinus angustifolius]
Unigene7092	mpi-nmiR0100-5p	MORC family CW-type zinc finger protein 4, partial [Cajanus cajan]
Unigene713	mpi-miR156a-5p; mpi-miR156l-5p; mpi-miR156h-5p	arginine/serine-rich coiled-coil protein 2 isoform X2 [Glycine max]
Unigene7130	mpi-miR167e-3p; mpi-miR167e-5p; mpi-miR167f-5p; mpi-miR167h-5p; mpi-miR167k-5p; mpi-miR167b-5p; mpi-miR167d-5p; mpi-miR167c-5p; mpi-miR167g-5p; mpi-miR167i-5p; mpi-miR167a-5p; mpi-miR167j-5p; mpi-miR167l-5p	-
Unigene7131	mpi-miR167e-3p; mpi-miR167e-5p; mpi-miR167f-5p; mpi-miR167h-5p; mpi-miR167k-5p; mpi-miR167b-5p; mpi-miR167d-5p; mpi-miR167c-5p; mpi-miR167g-5p; mpi-miR167i-5p; mpi-miR167a-5p; mpi-miR167j-5p; mpi-miR167l-5p	-
Unigene7156	mpi-miR159h-3p	-
Unigene7316	mpi-nmiR0017-3p	alkylated DNA repair protein alkB homolog 8 [Glycine max]
Unigene7338	mpi-nmiR0015-3p	pentatricopeptide repeat-containing protein At1g08070, chloroplastic [Lupinus angustifolius]
Unigene7421	mpi-nmiR0010-3p	mitochondrial Rho GTPase 1-like [Lupinus angustifolius]
Unigene7422	mpi-nmiR0010-3p	mitochondrial Rho GTPase 1-like [Lupinus angustifolius]
Unigene7447	mpi-miR1514-5p	DNA-directed RNA polymerase E subunit 1 [Glycine soja]
Unigene7458	mpi-miR159d-3p	-
Unigene7593	mpi-nmiR0017-3p	myb-like DNA-binding domain protein [Medicago truncatula]
Unigene7617	mpi-nmiR0017-3p	probable apyrase 7 [Vigna angularis]
Unigene7634	mpi-miR1507c-3p	-
Unigene7672	mpi-miR1507c-3p	probable zinc metalloprotease EGY1, chloroplastic [Glycine max]
Unigene7692	mpi-miR156u-5p	Coatomer subunit alpha-1, partial [Anthurium amnicola]
Unigene7696	mpi-nmiR0052-5p	boron transporter 1-like [Cajanus cajan]
Unigene7929	mpi-nmiR0017-3p	bromodomain testis-specific protein [Cajanus cajan]
Unigene7964	mpi-nmiR0017-3p	pentatricopeptide repeat-containing protein At1g71420 [Cajanus cajan]
Unigene8049	mpi-nmiR0072-5p	mucunain [Mucuna pruriens]
Unigene8059	mpi-nmiR0010-3p	-
Unigene8096	mpi-nmiR0008-3p	transcription factor bHLH62-like [Cajanus cajan]
Unigene8118	mpi-nmiR0072-5p	amino acid permease 1-like [Cicer arietinum]
Unigene8143	mpi-nmiR0134-5p	hypothetical protein glysoja_013632 [Glycine soja]
Unigene8256	mpi-miR408b-3p; mpi-miR408d-3p; mpi-miR408c-3p	hypothetical protein glysoja_013632 [Glycine soja]
Unigene8324	mpi-nmiR0125-5p; mpi-nmiR0127-5p	-
Unigene8399	mpi-miR2218-3p	disease resistance protein RGA2-like [Cajanus cajan]
Unigene8443	mpi-miR156u-5p	dentin sialophosphoprotein-like isoform X1 [Glycine max]
Unigene8471	mpi-nmiR0017-3p	pectinesterase/pectinesterase inhibitor [Medicago truncatula]
Unigene8609	mpi-nmiR0080-3p; mpi-nmiR0081-3p	Pentatricopeptide repeat-containing protein, mitochondrial [Glycine soja]
Unigene8648	mpi-miR1507c-3p	UDP-glycosyltransferase 21 [Pueraria montana var. lobata] [Pueraria montana]
Unigene8665	mpi-nmiR0017-3p	lectin-like protein LEC [Cajanus cajan]
Unigene8674	mpi-nmiR0010-3p	F-box only protein 6-like isoform X2 [Glycine max]
Unigene8768	mpi-nmiR0017-3p	-
Unigene8894	mpi-nmiR0017-3p	plasma-membrane choline transporter family protein [Medicago truncatula]
Unigene8913	mpi-nmiR0017-3p	tRNA-specific 2-thiouridylase MnmA-like isoform X3 [Glycine max]
Unigene8938	mpi-miR396c-5p; mpi-miR396a-5p	glycine-rich domain-containing protein 1-like [Cajanus cajan]
Unigene9011	mpi-nmiR0017-3p	gamma-tubulin complex component 5-like isoform X1 [Vigna radiata var. radiata] [Vigna radiata]
Unigene9024	mpi-nmiR0017-3p	microtubule-associated protein SPIRAL2-like [Vigna angularis]
Unigene9105	mpi-nmiR0017-3p	Receptor-like protein 12 [Glycine soja]
Unigene9169	mpi-miR2089-5p	TMV resistance protein N [Glycine soja]
Unigene9257	mpi-miR166r-3p	transcription factor NAI1-like [Lupinus angustifolius]
Unigene9306	mpi-miR8175-3p	vacuolar protein sorting protein [Medicago truncatula]
Unigene9348	mpi-nmiR0017-3p	probable beta-1,4-xylosyltransferase IRX14H [Cicer arietinum]
Unigene9399	mpi-miR166o-3p; mpi-miR166t-3p	kinesin-like protein KIN-7E isoform X2 [Cajanus cajan]
Unigene9490	mpi-nmiR0004-3p	protein NETWORKED 1D [Cajanus cajan]
Unigene9521	mpi-miR408a-5p	-
Unigene9545	mpi-miR156v-5p	protein JASON-like [Cajanus cajan]
Unigene9626	mpi-miR482c-3p	disease resistance protein RML1B-like [Cajanus cajan]
Unigene9640	mpi-nmiR0017-3p	-
Unigene9750	mpi-miR319a-5p	carboxyl-terminal-processing peptidase 2, chloroplastic [Cajanus cajan]
Unigene9797	mpi-miR156a-5p; mpi-miR156t-5p; mpi-miR156v-5p; mpi-miR156h-5p	mediator of RNA polymerase II transcription subunit 22b-like [Cajanus cajan]
Unigene9804	mpi-miR396g-5p	growth-regulating factor 1-like isoform X1 [Glycine max]
Unigene9830	mpi-nmiR0038-5p	E3 ubiquitin-protein ligase RING1 [Glycine soja]
Unigene9853	mpi-miR1507c-3p	-
Unigene9854	mpi-nmiR0017-3p	50S ribosomal protein L27, chloroplastic-like [Glycine max]
Unigene9862	mpi-nmiR0017-3p	nuclear transcription factor Y subunit A-7 [Vigna radiata var. radiata] [Vigna radiata]
Unigene9864	mpi-miR159k-3p	MLP3.9 protein [Medicago truncatula]
Unigene9875	mpi-miR166k-3p; mpi-miR166h-3p	systemin receptor SR160 [Cajanus cajan]
Unigene9878	mpi-nmiR0017-3p	DUF4378 domain protein [Medicago truncatula]
Unigene9885	mpi-nmiR0017-3p	patellin-4 [Cajanus cajan]
Unigene9897	mpi-miR166r-3p	heat shock protein 90-6, mitochondrial [Cajanus cajan]
Unigene9907	mpi-miR396g-5p	diphosphomevalonate decarboxylase-like [Cicer arietinum]
Unigene9934	mpi-nmiR0135-5p	cytochrome b6 [Nicotiana tabacum]
Unigene9935	mpi-nmiR0135-5p	cytochrome b6 [Nicotiana tabacum]
Unigene9969	mpi-miR156d-3p	cytochrome c oxidase assembly factor 5 [Juglans regia]

## Sheet: TableS7
Table S7 GO terms significantly overrepresented with DEmiR-targeted genes.
No.	GO_ID	Molecular Function	DEmiR-targeted genes (114)	All Unigenes (10643)	Pvalue
1	GO:0034061	DNA polymerase activity	16 (14.04%)	76 (0.71%)	0
2	GO:0008081	phosphoric diester hydrolase activity	11 (9.65%)	30 (0.28%)	0
3	GO:0016779	nucleotidyltransferase activity	17 (14.91%)	217 (2.04%)	0
4	GO:0042578	phosphoric ester hydrolase activity	13 (11.4%)	233 (2.19%)	4.5e-05
5	GO:0070259	tyrosyl-DNA phosphodiesterase activity	3 (2.63%)	12 (0.11%)	0.007559
6	GO:0016765	transferase activity, transferring alkyl or aryl (other than methyl) groups	4 (3.51%)	33 (0.31%)	0.010318
7	GO:0016846	carbon-sulfur lyase activity	3 (2.63%)	18 (0.17%)	0.019109
8	GO:0016788	hydrolase activity, acting on ester bonds	14 (12.28%)	509 (4.78%)	0.020202
No.	GO_ID	Biological Process	DEmiR-targeted genes (124)	All Unigenes (10903)	Pvalue
1	GO:0000726	non-recombinational repair	13 (10.48%)	29 (0.27%)	0
2	GO:0007059	chromosome segregation	16 (12.9%)	122 (1.12%)	0
3	GO:0033043	regulation of organelle organization	13 (10.48%)	106 (0.97%)	0
4	GO:0006281	DNA repair	16 (12.9%)	184 (1.69%)	0
5	GO:0006974	cellular response to DNA damage stimulus	16 (12.9%)	189 (1.73%)	0
6	GO:0051128	regulation of cellular component organization	14 (11.29%)	149 (1.37%)	0
7	GO:0033554	cellular response to stress	19 (15.32%)	344 (3.16%)	1e-06
8	GO:0006950	response to stress	34 (27.42%)	1085 (9.95%)	2e-06
9	GO:0022402	cell cycle process	16 (12.9%)	267 (2.45%)	3e-06
10	GO:0050896	response to stimulus	49 (39.52%)	2067 (18.96%)	4e-06
11	GO:0051716	cellular response to stimulus	29 (23.39%)	1000 (9.17%)	8.2e-05
12	GO:0007049	cell cycle	16 (12.9%)	354 (3.25%)	0.000103
13	GO:0009087	methionine catabolic process	3 (2.42%)	4 (0.04%)	0.000208
14	GO:0051260	protein homooligomerization	3 (2.42%)	4 (0.04%)	0.000208
15	GO:0006259	DNA metabolic process	20 (16.13%)	572 (5.25%)	0.000218
16	GO:0000098	sulfur amino acid catabolic process	3 (2.42%)	6 (0.06%)	0.00084
17	GO:0044273	sulfur compound catabolic process	3 (2.42%)	6 (0.06%)	0.00084
18	GO:0009068	aspartate family amino acid catabolic process	3 (2.42%)	8 (0.07%)	0.002185
19	GO:1901606	alpha-amino acid catabolic process	3 (2.42%)	11 (0.1%)	0.005949
20	GO:0090304	nucleic acid metabolic process	30 (24.19%)	1380 (12.66%)	0.007494
21	GO:0006555	methionine metabolic process	3 (2.42%)	15 (0.14%)	0.01363
22	GO:0006754	ATP biosynthetic process	3 (2.42%)	16 (0.15%)	0.01363
23	GO:0009144	purine nucleoside triphosphate metabolic process	3 (2.42%)	16 (0.15%)	0.01363
24	GO:0009145	purine nucleoside triphosphate biosynthetic process	3 (2.42%)	16 (0.15%)	0.01363
25	GO:0009205	purine ribonucleoside triphosphate metabolic process	3 (2.42%)	16 (0.15%)	0.01363
26	GO:0009206	purine ribonucleoside triphosphate biosynthetic process	3 (2.42%)	16 (0.15%)	0.01363
27	GO:0046034	ATP metabolic process	3 (2.42%)	16 (0.15%)	0.01363
28	GO:0006139	nucleobase-containing compound metabolic process	33 (26.61%)	1684 (15.45%)	0.016492
29	GO:0050794	regulation of cellular process	31 (25%)	1571 (14.41%)	0.021297
30	GO:0009063	cellular amino acid catabolic process	3 (2.42%)	20 (0.18%)	0.022647
31	GO:0042451	purine nucleoside biosynthetic process	3 (2.42%)	20 (0.18%)	0.022647
32	GO:0046129	purine ribonucleoside biosynthetic process	3 (2.42%)	20 (0.18%)	0.022647
33	GO:1901659	glycosyl compound biosynthetic process	6 (4.84%)	111 (1.02%)	0.02536
34	GO:0009163	nucleoside biosynthetic process	4 (3.23%)	48 (0.44%)	0.030505
35	GO:0042455	ribonucleoside biosynthetic process	4 (3.23%)	48 (0.44%)	0.030505
36	GO:0051259	protein oligomerization	3 (2.42%)	23 (0.21%)	0.030505
37	GO:0046483	heterocycle metabolic process	34 (27.42%)	1857 (17.03%)	0.03351
38	GO:0006807	nitrogen compound metabolic process	39 (31.45%)	2249 (20.63%)	0.038807
39	GO:0034641	cellular nitrogen compound metabolic process	34 (27.42%)	1898 (17.41%)	0.045773
40	GO:1901657	glycosyl compound metabolic process	6 (4.84%)	130 (1.19%)	0.046288
41	GO:0044699	single-organism process	81 (65.32%)	5814 (53.32%)	0.049502
42	GO:0009116	nucleoside metabolic process	4 (3.23%)	59 (0.54%)	0.049502
43	GO:0009119	ribonucleoside metabolic process	4 (3.23%)	59 (0.54%)	0.049502
44	GO:0009141	nucleoside triphosphate metabolic process	3 (2.42%)	30 (0.28%)	0.049502
45	GO:0009142	nucleoside triphosphate biosynthetic process	3 (2.42%)	30 (0.28%)	0.049502
46	GO:0009199	ribonucleoside triphosphate metabolic process	3 (2.42%)	30 (0.28%)	0.049502
47	GO:0009201	ribonucleoside triphosphate biosynthetic process	3 (2.42%)	30 (0.28%)	0.049502
48	GO:0046128	purine ribonucleoside metabolic process	3 (2.42%)	30 (0.28%)	0.049502
No.	GO_ID	Cellular Component	DEmiR-targeted genes (88)	All Unigenes (6622)	Pvalue
1	GO:0034357	photosynthetic membrane	6 (6.82%)	80 (1.21%)	0.019151
2	GO:0030125	clathrin vesicle coat	2 (2.27%)	4 (0.06%)	0.019151
3	GO:0030136	clathrin-coated vesicle	2 (2.27%)	4 (0.06%)	0.019151
4	GO:0030665	clathrin-coated vesicle membrane	2 (2.27%)	4 (0.06%)	0.019151
5	GO:0042651	thylakoid membrane	2 (2.27%)	4 (0.06%)	0.019151
6	GO:0030118	clathrin coat	2 (2.27%)	6 (0.09%)	0.039212
7	GO:0044436	thylakoid part	6 (6.82%)	109 (1.65%)	0.041795

## Sheet: TableS8
Table S8 KEGG pathways represented with DEmiR-targeted genes.
No.	Pathway_ID	Pathway	DEmiR-targeted genes (74)	All Unigenes (8498)	Pvalue
1	ko03450	Non-homologous end-joining	16	73	0
2	ko03410	Base excision repair	16	150	0
3	ko00195	Photosynthesis	6	81	0.001054
4	ko00450	Selenocompound metabolism	3	43	0.070084
5	ko00300	Lysine biosynthesis	2	24	0.16784
6	ko03060	Protein export	3	87	0.306132
7	ko00270	Cysteine and methionine metabolism	4	168	0.38382
8	ko00905	Brassinosteroid biosynthesis	1	9	0.401165
9	ko00970	Aminoacyl-tRNA biosynthesis	3	115	0.401165
10	ko00908	Zeatin biosynthesis	1	14	0.530422
11	ko00061	Fatty acid biosynthesis	2	71	0.530422
12	ko00261	Monobactam biosynthesis	1	18	0.558892
13	ko00900	Terpenoid backbone biosynthesis	2	82	0.565293
14	ko04075	Plant hormone signal transduction	6	447	0.605533
15	ko00196	Photosynthesis - antenna proteins	1	27	0.605533
16	ko00730	Thiamine metabolism	1	27	0.605533
17	ko01212	Fatty acid metabolism	2	131	0.816603
18	ko00770	Pantothenate and CoA biosynthesis	1	45	0.816603
19	ko01040	Biosynthesis of unsaturated fatty acids	1	48	0.816603
20	ko00760	Nicotinate and nicotinamide metabolism	1	50	0.816603
21	ko00906	Carotenoid biosynthesis	1	63	0.857245
22	ko03440	Homologous recombination	2	172	0.857245
23	ko00400	Phenylalanine, tyrosine and tryptophan biosynthesis	1	68	0.857245
24	ko00250	Alanine, aspartate and glutamate metabolism	1	84	0.857245
25	ko00030	Pentose phosphate pathway	1	88	0.857245
26	ko03020	RNA polymerase	1	90	0.857245
27	ko00190	Oxidative phosphorylation	2	210	0.857245
28	ko04712	Circadian rhythm - plant	1	94	0.857245
29	ko03008	Ribosome biogenesis in eukaryotes	2	219	0.857245
30	ko00240	Pyrimidine metabolism	2	245	0.857245
31	ko04626	Plant-pathogen interaction	2	255	0.857245
32	ko03022	Basal transcription factors	1	123	0.857245
33	ko00260	Glycine, serine and threonine metabolism	1	124	0.857245
34	ko04145	Phagosome	1	130	0.857245
35	ko03040	Spliceosome	3	399	0.857245
36	ko00480	Glutathione metabolism	1	133	0.857245
37	ko03013	RNA transport	3	404	0.857245
38	ko04120	Ubiquitin mediated proteolysis	2	289	0.857245
39	ko01230	Biosynthesis of amino acids	3	439	0.857245
40	ko04146	Peroxisome	1	166	0.857245
41	ko00500	Starch and sucrose metabolism	2	320	0.857245
42	ko00230	Purine metabolism	2	326	0.857245
43	ko04144	Endocytosis	2	387	0.917023
44	ko04141	Protein processing in endoplasmic reticulum	1	351	0.987672
45	ko03010	Ribosome	1	381	0.987672
46	ko01200	Carbon metabolism	1	488	0.987672

## Sheet: TableS9
Table S9 Primer sequences for fifteen selected miRNAs.
miRNA_ID	RT-Primer	qPCR-Primer
mpi-miR156c-5p	GTCGTATCCAGTGCAGGGTCCGAGGTATTCGCACTGGATACGACGTGCTC	GCGGCGGTTGACAGAAGATAGA
mpi-miR167c-5p	GTCGTATCCAGTGCAGGGTCCGAGGTATTCGCACTGGATACGACCAGATC	GCGGCGGTGAAGCTGCCAGCAT
mpi-miR171b-3p	GTCGTATCCAGTGCAGGGTCCGAGGTATTCGCACTGGATACGACGAGTGA	GCGGCGGCGAGCCGAATCAATA
mpi-miR171j-5p	GTCGTATCCAGTGCAGGGTCCGAGGTATTCGCACTGGATACGACTCTGAG	GCGGCGGTATTGGCCTGGTTCA
mpi-miR396c-5p	GTCGTATCCAGTGCAGGGTCCGAGGTATTCGCACTGGATACGACAAGTTC	GCGGCGGTTCCACAGCTTTCTT
mpi-miR398c-3p	GTCGTATCCAGTGCAGGGTCCGAGGTATTCGCACTGGATACGACCAGGGG	GCGGCGGTGTGTTCTCAGGTCG
mpi-miR399b-3p	GTCGTATCCAGTGCAGGGTCCGAGGTATTCGCACTGGATACGACCAGGGC	GCGGCGGTGCCAAAGGAGAGCT
mpi-miR399d-3p	GTCGTATCCAGTGCAGGGTCCGAGGTATTCGCACTGGATACGACCTGGGC	GCGGCGGTGCCAAAGGAGATTT
mpi-miR408a-3p	GTCGTATCCAGTGCAGGGTCCGAGGTATTCGCACTGGATACGACGCCAGG	GCGGCGGATGCACTGCCTCTTC
mpi-miR858a-5p	GTCGTATCCAGTGCAGGGTCCGAGGTATTCGCACTGGATACGACCAAGGT	GCGGCGGCTCGTTGTCTGTTCG
mpi-miR1507c-3p	GTCGTATCCAGTGCAGGGTCCGAGGTATTCGCACTGGATACGACAGATGA	GCGGCGGCCTCATTCCAAACA
mpi-miR2218-3p	GTCGTATCCAGTGCAGGGTCCGAGGTATTCGCACTGGATACGACTAGGAA	GCGGCGGTTGCCGATTCCACCCA
mpi-nmiR0004-3p	GTCGTATCCAGTGCAGGGTCCGAGGTATTCGCACTGGATACGACAGGCAT	GCGGCGGATTGTTGTTTTACCT
mpi-nmiR0028-3p	GTCGTATCCAGTGCAGGGTCCGAGGTATTCGCACTGGATACGACGTACTC	GCGGCGGCCTTGGAGTTACCGGAC
mpi-nmiR0135-5p	GTCGTATCCAGTGCAGGGTCCGAGGTATTCGCACTGGATACGACAATATC	GCGGCGGTATTTTGGGGAGGAA
Universal-Reverse primer	GTGCAGGGTCCGAGGT	GTGCAGGGTCCGAGGT

## Sheet: TableS10
Table S10 Primer sequences for six target genes.
Target_ID	Target_Annotation	miRNA_ID	Forward primer	Reverse primer
Unigene674	unknown	mpi-miR408a-3p	GTCGTCCAGGGACTTGTTATC	CTCCCTGTCCACATCACAACC
Unigene8399	disease resistance protein RGA2-like	mpi-miR2218-3p	CGACCTCTCATCTCTGGATGC	GTGTTGCCATGATGGATGCC
Unigene22770	superoxide dismutase [Cu-Zn]	mpi-miR398c-3p	TGCGTGATCATATGGCGGAG	CCTCGCATTTGTGGTGAAGC
Unigene22800	stearoyl-ACP 9-desaturase 6, chloroplastic	mpi-nmiR0028-3p	CCCACACACAAAATCCTGCG	CAATGCCGGCACACCTTATG
Unigene23162	uncharacterized protein LOC100793420	mpi-miR171b-3p	GAGTGCTTGGCAGCAGATTC	AATCATCTGCCACTCCGAGG
Unigene25493	cytochrome P450 CYP72A219-like	mpi-miR156c-5p	CCGTGTTCTTGAATTTCCTGGT	TGTCCCTGGATGGAGGTTTC
